# Supplementary material for: Trends in the production of scientific data analysis resources
Source: BMC Bioinformatics. 2014 Oct 21;15(Suppl 11):S7. doi: 10.1186/1471-2105-15-S11-S7 (PMC4251054; doi:10.1186/1471-2105-15-S11-S7)
Supplement: Additional file 1 — Breakdown in % availability for the URLs queried. [file 1471-2105-15-S11-S7-S1.xls]

## Sheet: S1 - URL % uptime
PCT_uptime	# URLs		access attempted 30 times, 3x per day over 10 days for each URL
0	6585
0.0333333	22		<==defined as "inaccessible" (accessible < 3 times)
0.0666667	4
0.1	13
0.133333	6
0.166667	7
0.2	10
0.233333	18
0.266667	35
0.3	18
0.333333	9
0.366667	12
0.4	10
0.433333	5
0.466667	23
0.5	3		<==defined as "accessible" (accessible >=3 times)
0.533333	7
0.566667	7
0.6	9
0.633333	26
0.666667	11
0.7	29
0.733333	20
0.766667	32
0.8	56
0.833333	65
0.866667	88
0.9	181
0.933333	457
0.966667	1362			0.0197664
1	18442

## Sheet: S2 - Archival URLs
PMID	URL	JournalName	Date	Times_Mentioned	Times_up	Times_down	Notes
21515561	http://clinicaltrials.gov/ct2/show/NCT0083283	Br J Ophthalmol	201202	1	0	30
21211064	http://clinicaltrials.gov/NCT01247181	Trials	201100	1	0	30
21639900	http://clinicaltrials.gov/NCT01332032	BMC Health Serv Res	201100	1	0	30
21415073	http://clinicaltrials.gov/number	Heart	201106	1	0	30
16264159	http://ClinicalTrials.govIdentifier	JAMA	200511	1	0	30
21600005	http://ClinicalTrials.govNCT00122941	Nutr J	201100	1	0	30
22264303	http://ClinicalTrials.govNCT00633581	Nutr J	201200	1	0	30
22841131	http://clinicaltrials.gov-NCT00680602	Eur Neuropsychopharmacol	201307	1	0	30
23878271	http://dx.doi.org.10.1083/jcb.201301090	J Cell Biol	201307	1	0	30	<==DOI formatting error. Corrected version accessible
23878271	http://dx.doi.org.10.1083/jcb.201302001	J Cell Biol	201307	1	0	30	<==DOI formatting error. Corrected version accessible
12197022	http://dx.doi.org/10.1007/s00276-002-0011	Surg Radiol Anat	200205	1	0	30
12415331	http://dx.doi.org/10.1007/s008940020092y	J Mol Model	200209	1	0	30
24606969	http://dx.doi.org/10.1016/S0002-9440	Life Sci	201403	1	0	30
19059489	http://dx.doi.org/10.1017/S0954102004	Mol Phylogenet Evol	200902	1	0	30
24127212	http://dx.doi.org/10.1083/jcb.201307110/DC1	J Cell Biol	201310	1	0	30
22869592	http://dx.doi.org/10.1083/jcb201204035	J Cell Biol	201208	1	0	30
22869592	http://dx.doi.org/10.1083/jcb201204098	J Cell Biol	201208	1	0	30
18662140	http://dx.doi.org/10.1515/jpm.2008.081_supp-1	J Perinat Med	200800	1	0	30
22771681	http://dx.doi.org/10.1601/nm.550Chloroflexi	Int J Syst Evol Microbiol	201303	1	0	30
24520162	http://dx.doi.org/10.7554/eLife.01603.001	Elife	201400	1	0	30
15214405	http://dx.doi.org/100.1007/s00216-003-2402-3	Anal Bioanal Chem	200403	1	0	30	<==DOI formatting error. Corrected version accessible
22162132	http://dx.doi.org/jcb.201104062	J Cell Biol	201112	1	0	30	<==DOI formatting error. Correct parameters not clear
23109668	http://dx.doi.org/jcb.201201091	J Cell Biol	201210	1	0	30	<==DOI formatting error. Correct parameters not clear
23185028	http://dx.doi.org/jcb.201208041	J Cell Biol	201211	1	0	30	<==DOI formatting error. Correct parameters not clear
23816622	http://dx.doi.org/jcb.201212110	J Cell Biol	201307	1	0	30	<==DOI formatting error. Correct parameters not clear
24733582	http://dx.doi.org/jcb.201312109	J Cell Biol	201404	1	0	30	<==DOI formatting error. Correct parameters not clear
12355164	http://dx.doi.org/wo.1007/s00425-002-0834-1	Planta	200210	1	0	30	<==DOI formatting error. Corrected version accessible
23369458	http://NCT00706680	Transplant Res	201300	1	0	30	<==intended to be a clinicaltrials.gov link
23432779	http://NCT01148823	Trials	201300	1	0	30	<==intended to be a clinicaltrials.gov link
23618425	http://NCT01152177	Implement Sci	201300	1	0	30	<==intended to be a clinicaltrials.gov link
23682979	http://NCT01363531	BMC Fam Pract	201300	1	0	30	<==intended to be a clinicaltrials.gov link
23782628	http://NCT01370083	Trials	201300	1	0	30	<==intended to be a clinicaltrials.gov link
24450931	http://NCT01452191	BMC Public Health	201400	1	0	30	<==intended to be a clinicaltrials.gov link
23782510	http://NCT01558765	Trials	201300	1	0	30	<==intended to be a clinicaltrials.gov link
24499425	http://NCT01582724	Trials	201300	1	0	30	<==intended to be a clinicaltrials.gov link
23442368	http://NCT01627418	BMC Public Health	201300	1	0	30	<==intended to be a clinicaltrials.gov link
23517050	http://NCT01653626	BMC Pregnancy Childbirth	201300	1	0	30	<==intended to be a clinicaltrials.gov link
23565969	http://NCT01699295	BMC Public Health	201300	1	0	30	<==intended to be a clinicaltrials.gov link
23663749	http://NCT01702142	Implement Sci	201300	1	0	30	<==intended to be a clinicaltrials.gov link
19011192	http://radiology.rsnajnls.org/cgi/content/full/249/3/980/DC2	Radiology	200812	1	0	30
19188314	http://radiology.rsnajnls.org/cgi/content/full/250/2/425/DC2	Radiology	200902	1	0	30
19188314	http://radiology.rsnajnls.org/cgi/content/full/250/2/425/DC3	Radiology	200902	1	0	30
19244054	http://radiology.rsnajnls.org/cgi/content/full/250/3/905/DC2	Radiology	200903	1	0	30
19244054	http://radiology.rsnajnls.org/cgi/content/full/250/3/905/DC3	Radiology	200903	1	0	30
24228854	http://www.biomedcentral.com/10.1186/1741-7015-11-199	BMC Med	201300	1	0	30
21356109	http://www.biomedcentral.com/1741-7007-9-16	BMC Biol	201100	1	0	30
20009522	http://www.clinicaltrials.gov.au	Hum Vaccin	201002	1	0	30
22369682	http://www.ClinicalTrials.gov.ID	Aliment Pharmacol Ther	201204	1	0	30
19552609	http://www.clinical-trials.gov.RESULTS/	Expert Opin Emerg Drugs	200909	1	0	30
21546491	http://www.clinicaltrials.gov/ALIAS	Stroke	201106	1	0	30
22993168	http://www.clinicaltrials.gov/ClinicalTrials.gov	Thorax	201305	1	0	30
19814624	http://www.clinicaltrials.gov/NCT00197821	Clin Infect Dis	200911	1	0	30
19820552	http://www.clinicaltrials.gov/NCT00296712	J Psychiatr Pract	200909	1	0	30
23510357	http://www.clinicaltrials.gov/NCT00356369	BMC Infect Dis	201300	1	0	30
21816077	http://www.clinicaltrials.gov/NCT00672334	Crit Care	201100	1	0	30
24296492	http://www.clinicaltrials.gov/NCT00744692	Biol Blood Marrow Transplant	201403	1	0	30
17573503	http://www.clinicaltrials.gov;no.NCT00047835	Chest	200708	1	0	30
20840760	http://www.clinicaltrials.gov-identifier	BMC Nephrol	201000	1	0	30
19859531	http://www.ClinicalTrials.govNCT00144183	PLoS Med	200910	1	0	30
24523666	http://www.ClinicalTrials.govNCT00221013	PLoS Med	201402	1	0	30
23159252	http://www.clinicaltrials.govNCT00251862	Am J Prev Med	201212	1	0	30
22724029	http://www.clinicaltrials.govNCT00255567	PLoS Negl Trop Dis	201200	1	0	30
20947884	http://www.clinicaltrials.govNCT00279422/	Gut	201011	1	0	30
21967830	http://www.clinicaltrials.govNCT00302718	Implement Sci	201100	1	0	30
23137512	http://www.clinicaltrials.govNCT00351390	Am Heart J	201211	1	0	30
24586226	http://www.clinicaltrials.govNCT00394693	PLoS One	201400	1	0	30
23079168	http://www.clinicaltrials.govNCT00725959	Am J Prev Med	201211	1	0	30
19688036	http://www.ClinicalTrials.govNCT00731497	PLoS Med	200908	1	0	30
21072246	http://www.ClinicalTrials.govNCT00799760	PLoS Med	201000	1	0	30
23253647	http://www.clinicaltrials.govNCT00814554	Am J Prev Med	201301	1	0	30
24454970	http://www.clinicaltrials.govNCT00832208	PLoS Negl Trop Dis	201401	1	0	30
21530362	http://www.clinicaltrials.govNCT01125540	Cont Lens Anterior Eye	201108	1	0	30
23253653	http://www.clinicaltrials.govNCT01697475	Am J Prev Med	201301	1	0	30
18621928	http://www.ClinicalTrials.govno.NCT00395772	Blood	200809	1	0	30
20175411	http://www.controlled-trials.com//SRCTN43085025	Sleep	201002	1	0	30
17045903	http://www.controlled-trials.com/isrctn/trial/45146526/0/45146526.html	J Am Coll Cardiol	200610	1	0	30
21378389	http://www.controlledtrials.com/ISRCTN35708451/ISRCTN35708451	Heart	201105	1	0	30
17239712	http://www.controlledtrials.com/ISRCTN48489393/48489393	J Am Coll Cardiol	200701	1	0	30
23837653	http://www.diagnosticpathology.diagnomx.eu/vs/	Diagn Pathol	201300	1	0	30
23880399	http://www.ijhpr.org/content/2/1/722	Isr J Health Policy Res	201300	1	0	30
24245831	http://www.ijhpr.org/content/2/2/44/	Isr J Health Policy Res	201300	1	0	30
19027496	http://www.mrw.interscience.wiley.com/cochrane/Cochrane_clcentral_articles_fs.html	Ann Emerg Med	200812	3	0	30
15617812	http://www.sciencemag.org/cgi/content/full/031/5630/213/DC1	Biophys Chem	200501	1	0	30
23978690	http://www.webcitation/6BTyuRMpH	JMIR Res Protoc	201300	1	0	30	<==formatting error
24317497	http://www.webcitation/6KxHaRspL	JMIR Res Protoc	201300	1	0	30	<==formatting error
21990385	http://www.trialregister.nl/trialreg/admin/rctview.asp?TC	Heart	201112	1	23	7
23630338	http://dx.doi.org/10.1085/jgp.201210886	J Gen Physiol	201305	1	26	4
22987724	http://dx.doi.org/10.1002/emmm.201201811	EMBO Mol Med	201210	1	27	3
23530138	http://dx.doi.org/10.1085/jgp.200709802	J Gen Physiol	201304	2	27	3
23401572	http://dx.doi.org/10.1085/jgp.201210909	J Gen Physiol	201303	1	27	3
24378506	http://links.lww.com/HP/A26	Health Phys	201402	1	27	3
10353950	http://www.pediatrics.org/cgi/content/full/103/6/e86	Pediatrics	199906	1	27	3
23148261	http://dx.doi.org/10.1085/jgp.201010455	J Gen Physiol	201212	1	28	2
23630337	http://dx.doi.org/10.1085/jgp.201210887	J Gen Physiol	201305	1	28	2
23530139	http://dx.doi.org/10.1085/jgp.201210955	J Gen Physiol	201304	1	28	2
24415727	http://dx.doi.org/10.1128/JB.00265-11	J Bacteriol	201403	1	28	2
24352450	http://dx.doi.org/10.1128/JVI.06019-11	J Virol	201403	1	28	2
18187931	http://dx.doi.org/10.1254/jphs.FP0071337	J Pharmacol Sci	200801	1	28	2
24069528	http://dx.doi.org/10.7554/eLife.00905.001	Elife	201300	1	28	2
24052812	http://dx.doi.org/10.7554/eLife.00926.001	Elife	201300	1	28	2
24381245	http://dx.doi.org/10.7554/eLife.00996.001	Elife	201300	1	28	2
24282234	http://dx.doi.org/10.7554/eLife.01067.001	Elife	201300	1	28	2
24381246	http://dx.doi.org/10.7554/eLife.01256.001	Elife	201300	1	28	2
24424410	http://dx.doi.org/10.7554/eLife.01369.001	Elife	201400	1	28	2
24596149	http://dx.doi.org/10.7554/eLife.01566.001	Elife	201400	1	28	2
24569479	http://dx.doi.org/10.7554/eLife.01612.001	Elife	201400	1	28	2
24618900	http://dx.doi.org/10.7554/eLife.01857.001	Elife	201400	1	28	2
24596153	http://dx.doi.org/10.7554/eLife.01879.001	Elife	201400	1	28	2
24497547	http://dx.doi.org/10.7554/eLife.01914.001	Elife	201400	1	28	2
24692449	http://dx.doi.org/10.7554/eLife.02277.001	Elife	201400	1	28	2
24378931	http://links.lww.com/COR/A8	Curr Opin Rheumatol	201403	1	28	2
24378497	http://links.lww.com/HP/A33	Health Phys	201402	1	28	2
24378494	http://links.lww.com/HP/A34	Health Phys	201402	1	28	2
21857473	http://links.lww.com/SLE/A34	Surg Laparosc Endosc Percutan Tech	201108	1	28	2
21857472	http://links.lww.com/SLE/A38	Surg Laparosc Endosc Percutan Tech	201108	1	28	2
23752017	http://links.lww.com/SLE/A83	Surg Laparosc Endosc Percutan Tech	201306	1	28	2
16950973	http://www.pediatrics.org/cgi/content/full/118/3/1304	Pediatrics	200609	1	28	2
22989489	http://dx.doi.org/10.1016/j.chroma.2012.07.077	J Chromatogr A	201210	1	29	1
24305206	http://dx.doi.org/10.1017/S0967199412000676	Reprod Fertil Dev	201312	1	29	1
15491158	http://dx.doi.org/10.1021/bi048693+	Biochemistry	200410	1	29	1
16813417	http://dx.doi.org/10.1021/ja058357w	Inorg Chem	200607	1	29	1
24305206	http://dx.doi.org/10.1071/RD13147	Reprod Fertil Dev	201312	1	29	1
23800074	http://dx.doi.org/10.1080/00324728.2013.802007	Popul Stud (Camb)	201403	1	29	1
22778275	http://dx.doi.org/10.1083/jcb.201201076	J Cell Biol	201207	1	29	1
21418187	http://dx.doi.org/10.1111/j.1476-5381.2011.01348.x	Br J Pharmacol	201109	1	29	1
23121476	http://dx.doi.org/10.1111/j.1476-5381.2012.02192.x	Br J Pharmacol	201303	1	29	1
18845913	http://dx.doi.org/10.1254/jphs.08136FP	J Pharmacol Sci	200810	1	29	1
19276615	http://dx.doi.org/10.1254/jphs.08284FP	J Pharmacol Sci	200903	1	29	1
20647689	http://dx.doi.org/10.1254/jphs.10054FP	J Pharmacol Sci	201000	1	29	1
21343666	http://dx.doi.org/10.1254/jphs.10209FP	J Pharmacol Sci	201100	1	29	1
24380896	http://dx.doi.org/10.1289/ehp.1206229	Environ Health Perspect	201403	1	29	1
24273233	http://dx.doi.org/10.1289/ehp.1306880	Environ Health Perspect	201402	1	29	1
24305600	http://dx.doi.org/10.3233/RNN-2012-110204	Restor Neurol Neurosci	201301	1	29	1
23066503	http://dx.doi.org/10.7554/eLife.00007.001	Elife	201200	1	29	1
23066506	http://dx.doi.org/10.7554/eLife.00065.001	Elife	201200	1	29	1
23150797	http://dx.doi.org/10.7554/eLife.00068.001	Elife	201200	1	29	1
23240083	http://dx.doi.org/10.7554/eLife.00070.001	Elife	201200	1	29	1
23240084	http://dx.doi.org/10.7554/eLife.00078.001	Elife	201200	1	29	1
23251784	http://dx.doi.org/10.7554/eLife.00093.001	Elife	201200	1	29	1
23359860	http://dx.doi.org/10.7554/eLife.00230.001	Elife	201300	1	29	1
23606943	http://dx.doi.org/10.7554/eLife.00288.001	Elife	201300	1	29	1
23390589	http://dx.doi.org/10.7554/eLife.00329.001	Elife	201300	1	29	1
23471010	http://dx.doi.org/10.7554/eLife.00337.001	Elife	201300	1	29	1
23580255	http://dx.doi.org/10.7554/eLife.00426.001	Elife	201300	1	29	1
23580231	http://dx.doi.org/10.7554/eLife.00444.001	Elife	201300	1	29	1
23840927	http://dx.doi.org/10.7554/eLife.00569.001	Elife	201300	1	29	1
24448405	http://dx.doi.org/10.7554/eLife.00590.001	Elife	201400	1	29	1
23853711	http://dx.doi.org/10.7554/eLife.00691.001	Elife	201300	1	29	1
24015355	http://dx.doi.org/10.7554/eLife.00723.001	Elife	201300	1	29	1
24069527	http://dx.doi.org/10.7554/eLife.00750.001	Elife	201300	1	29	1
24015357	http://dx.doi.org/10.7554/eLife.00759.001	Elife	201300	1	29	1
23908767	http://dx.doi.org/10.7554/eLife.00792.001	Elife	201300	1	29	1
24368729	http://dx.doi.org/10.7554/eLife.00806.001	Elife	201300	1	29	1
23908768	http://dx.doi.org/10.7554/eLife.00813.001	Elife	201300	1	29	1
24137534	http://dx.doi.org/10.7554/eLife.00822.001	Elife	201300	1	29	1
24137535	http://dx.doi.org/10.7554/eLife.00844.001	Elife	201300	1	29	1
24192034	http://dx.doi.org/10.7554/eLife.00862.001	Elife	201300	1	29	1
24062940	http://dx.doi.org/10.7554/eLife.00951.001	Elife	201300	1	29	1
24066227	http://dx.doi.org/10.7554/eLife.01030.001	Elife	201300	1	29	1
24327558	http://dx.doi.org/10.7554/eLife.01064.001	Elife	201300	1	29	1
24368730	http://dx.doi.org/10.7554/eLife.01119.001	Elife	201300	1	29	1
24137544	http://dx.doi.org/10.7554/eLife.01149.001	Elife	201300	1	29	1
24252875	http://dx.doi.org/10.7554/eLife.01157.001	Elife	201300	1	29	1
24347544	http://dx.doi.org/10.7554/eLife.01197.001	Elife	201300	1	29	1
24192039	http://dx.doi.org/10.7554/eLife.01202.001	Elife	201300	1	29	1
24137545	http://dx.doi.org/10.7554/eLife.01279.001	Elife	201300	1	29	1
24554240	http://dx.doi.org/10.7554/eLife.01311.001	Elife	201400	1	29	1
24327561	http://dx.doi.org/10.7554/eLife.01326.001	Elife	201300	1	29	1
24497542	http://dx.doi.org/10.7554/eLife.01374.001	Elife	201400	1	29	1
24347547	http://dx.doi.org/10.7554/eLife.01426.001	Elife	201300	1	29	1
24550252	http://dx.doi.org/10.7554/eLife.01460.001	Elife	201400	1	29	1
24381247	http://dx.doi.org/10.7554/eLife.01462.001	Elife	201300	1	29	1
24473073	http://dx.doi.org/10.7554/eLife.01496.001	Elife	201300	1	29	1
24368734	http://dx.doi.org/10.7554/eLife.01503.001	Elife	201300	1	29	1
24302572	http://dx.doi.org/10.7554/eLife.01519.001	Elife	201300	1	29	1
24596150	http://dx.doi.org/10.7554/eLife.01579.001	Elife	201400	1	29	1
24497545	http://dx.doi.org/10.7554/eLife.01584.001	Elife	201400	1	29	1
24569480	http://dx.doi.org/10.7554/eLife.01637.001	Elife	201400	1	29	1
24737862	http://dx.doi.org/10.7554/eLife.01741.001	Elife	201400	1	29	1
24596152	http://dx.doi.org/10.7554/eLife.01812.001	Elife	201400	1	29	1
24550255	http://dx.doi.org/10.7554/eLife.01834.001	Elife	201400	1	29	1
24714494	http://dx.doi.org/10.7554/eLife.01846.001	Elife	201400	1	29	1
24569481	http://dx.doi.org/10.7554/eLife.01901.001	Elife	201400	1	29	1
24618901	http://dx.doi.org/10.7554/eLife.01906.001	Elife	201400	1	29	1
24623305	http://dx.doi.org/10.7554/eLife.01917.001	Elife	201400	1	29	1
24714496	http://dx.doi.org/10.7554/eLife.02131.001	Elife	201400	1	29	1
24714498	http://dx.doi.org/10.7554/eLife.02217.001	Elife	201400	1	29	1
24623306	http://dx.doi.org/10.7554/eLife.02313.001	Elife	201400	1	29	1
24692450	http://dx.doi.org/10.7554/eLife.02370.001	Elife	201400	1	29	1
10398771	http://link.springer-ny.com/link/service/journals/00244/bibs/37n2p205.html	Arch Environ Contam Toxicol	199908	1	29	1
10398779	http://link.springer-ny.com/link/service/journals/00244/bibs/37n2p273.html	Arch Environ Contam Toxicol	199908	1	29	1
19881390	http://links.lww.com/A1480	J Pediatr Gastroenterol Nutr	201001	1	29	1
19300009	http://links.lww.com/A311	Am J Nurs	200902	1	29	1
24136127	http://links.lww.com/CONR/A21	Curr Opin Neurol	201312	1	29	1
19617767	http://links.lww.com/DCR/A1	Dis Colon Rectum	200908	1	29	1
20010359	http://links.lww.com/DCR/A29	Dis Colon Rectum	201001	1	29	1
21304310	http://links.lww.com/DCR/A48	Dis Colon Rectum	201103	1	29	1
24378509	http://links.lww.com/HP/A25	Health Phys	201402	1	29	1
24378500	http://links.lww.com/HP/A3	Health Phys	201402	1	29	1
24378493	http://links.lww.com/HP/A35	Health Phys	201402	1	29	1
24445819	http://links.lww.com/IGC/A197	Int J Gynecol Cancer	201403	1	29	1
23632347	http://links.lww.com/JCG/A71	J Clin Gastroenterol	201401	1	29	1
23751885	http://links.lww.com/JDBP/A45	J Dev Behav Pediatr	201306	1	29	1
23703369	http://links.lww.com/JNPT/A44	J Neurol Phys Ther	201306	1	29	1
23681276	http://links.lww.com/JNPT/A45	J Neurol Phys Ther	201306	1	29	1
24232363	http://links.lww.com/JNPT/A61	J Neurol Phys Ther	201312	1	29	1
24384943	http://links.lww.com/JNPT/A66	J Neurol Phys Ther	201404	1	29	1
23714917	http://links.lww.com/SCS/A43	J Craniofac Surg	201305	1	29	1
20551804	http://links.lww.com/SLE/A10	Surg Laparosc Endosc Percutan Tech	201006	1	29	1
21471803	http://links.lww.com/SLE/A28	Surg Laparosc Endosc Percutan Tech	201104	1	29	1
21857473	http://links.lww.com/SLE/A35	Surg Laparosc Endosc Percutan Tech	201108	1	29	1
21857471	http://links.lww.com/SLE/A37	Surg Laparosc Endosc Percutan Tech	201108	1	29	1
20173601	http://links.lww.com/SLE/A4	Surg Laparosc Endosc Percutan Tech	201002	1	29	1
19188323	http://radiology.rsnajnls.org/cgi/content/full/250/2/551/DC1	Radiology	200902	1	29	1
23282159	http://thejns.org/doi/abs/10.3171/2013.V1.FOCUS12332	Neurosurg Focus	201301	1	29	1
21325201	http://www.sciencemag.org/special/data	Sci Signal	201100	1	29	1
20086237	http://www.sciencemag.org/special/immunity	Sci Signal	201000	1	29	1
22903145	http://www.trialregister.nl/trialreg/admin/rctview.asp?TC=1892	J Med Internet Res	201200	1	29	1
20177841	http://ajph.aphapublications.org/cgi/reprint/58/3/485	Clin Orthop Relat Res	201007	1	30	0
15475537	http://ajplegacy.physiology.org/cgi/reprint/100/2/301	Am J Physiol Renal Physiol	200411	2	30	0
15475537	http://ajplegacy.physiology.org/cgi/reprint/112/3/405	Am J Physiol Renal Physiol	200411	2	30	0
15475539	http://ajplegacy.physiology.org/cgi/reprint/118/1/111	Am J Physiol Renal Physiol	200411	1	30	0
15475539	http://ajplegacy.physiology.org/cgi/reprint/118/1/130	Am J Physiol Renal Physiol	200411	1	30	0
15475537	http://ajplegacy.physiology.org/cgi/reprint/122/3/765	Am J Physiol Renal Physiol	200411	2	30	0
15475537	http://ajplegacy.physiology.org/cgi/reprint/133/3/752	Am J Physiol Renal Physiol	200411	2	30	0
15475539	http://ajplegacy.physiology.org/cgi/reprint/134/3/562	Am J Physiol Renal Physiol	200411	1	30	0
15475539	http://ajplegacy.physiology.org/cgi/reprint/134/3/580	Am J Physiol Renal Physiol	200411	1	30	0
15475538	http://ajplegacy.physiology.org/cgi/reprint/144/2/239	Am J Physiol Renal Physiol	200411	1	30	0
15531755	http://ajplegacy.physiology.org/cgi/reprint/146/5/637	Am J Physiol Lung Cell Mol Physiol	200412	1	30	0
15475538	http://ajplegacy.physiology.org/cgi/reprint/147/1/138	Am J Physiol Renal Physiol	200411	1	30	0
15531755	http://ajplegacy.physiology.org/cgi/reprint/158/1/21	Am J Physiol Lung Cell Mol Physiol	200412	1	30	0
15475497	http://ajplegacy.physiology.org/cgi/reprint/180/3/463	Am J Physiol Regul Integr Comp Physiol	200411	1	30	0
19176704	http://ajplegacy.physiology.org/cgi/reprint/181/1/157	Am J Physiol Renal Physiol	200904	1	30	0
15475498	http://ajplegacy.physiology.org/cgi/reprint/198/3/481	Am J Physiol Regul Integr Comp Physiol	200411	1	30	0
15475498	http://ajplegacy.physiology.org/cgi/reprint/213/2/547	Am J Physiol Regul Integr Comp Physiol	200411	1	30	0
15475496	http://ajplegacy.physiology.org/cgi/reprint/28/1/64	Am J Physiol Regul Integr Comp Physiol	200411	1	30	0
15475496	http://ajplegacy.physiology.org/cgi/reprint/33/2/356	Am J Physiol Regul Integr Comp Physiol	200411	1	30	0
15475496	http://ajplegacy.physiology.org/cgi/reprint/50/3/399	Am J Physiol Regul Integr Comp Physiol	200411	1	30	0
19933447	http://ajplegacy.physiology.org/cgi/reprint/69/3/577	Am J Physiol Endocrinol Metab	200912	1	30	0
15475539	http://ajplegacy.physiology.org/cgi/reprint/71/1/209	Am J Physiol Renal Physiol	200411	1	30	0
17276184	http://clinicaltrials.gov/ct/show/NCT00005487	J Am Coll Cardiol	200702	1	30	0
19877975	http://clinicaltrials.gov/ct/show/NCT00031395?order=8/	J Child Adolesc Psychopharmacol	200910	1	30	0
17543634	http://clinicaltrials.gov/ct/show/NCT00043758?order=1	J Am Coll Cardiol	200706	1	30	0
17498584	http://clinicaltrials.gov/ct/show/NCT00050817?order=1	J Am Coll Cardiol	200705	1	30	0
17306703	http://clinicaltrials.gov/ct/show/NCT00117234?order	J Am Coll Cardiol	200702	1	30	0
17291932	http://clinicaltrials.gov/ct/show/NCT00124137?order=1	J Am Coll Cardiol	200702	1	30	0
22090168	http://clinicaltrials.gov/ct/show/NCT00132743?order=1	Circulation	201201	1	30	0
16904537	http://clinicaltrials.gov/ct/show/NCT00184912?order=1	J Am Coll Cardiol	200608	1	30	0
17395103	http://clinicaltrials.gov/ct/show/NCT00199888	Lancet Oncol	200704	1	30	0
17045887	http://clinicaltrials.gov/ct/show/NCT00257153	J Am Coll Cardiol	200610	1	30	0
17631219	http://clinicaltrials.gov/ct/show/NCT00263263?order=1	J Am Coll Cardiol	200707	1	30	0
17174180	http://clinicaltrials.gov/ct/show/NCT00265668?order=1?	J Am Coll Cardiol	200612	1	30	0
17320744	http://clinicaltrials.gov/ct/show/NCT00273832?order=1	J Am Coll Cardiol	200702	1	30	0
17868802	http://clinicaltrials.gov/ct/show/NCT00297661?order=1	J Am Coll Cardiol	200709	1	30	0
21239405	http://clinicaltrials.gov/ct/show/NCT00338260	Eur J Heart Fail	201104	1	30	0
20601389	http://clinicaltrials.gov/ct/show/NCT00338260?order=1cp	Eur Heart J	201009	1	30	0
17692748	http://clinicaltrials.gov/ct/show/NCT00338546?order=1	J Am Coll Cardiol	200708	1	30	0
17513173	http://clinicaltrials.gov/ct/show/NCT00385606	Lancet Oncol	200706	1	30	0
17394956	http://clinicaltrials.gov/ct/show/NCT00402636?order=1	J Am Coll Cardiol	200703	1	30	0
17512363	http://clinicaltrials.gov/ct/show/NCT00406185?order=1	J Am Coll Cardiol	200705	1	30	0
20947558	http://clinicaltrials.gov/ct2/	Lupus	201010	1	30	0
20100797	http://clinicaltrials.gov/ct2/home	Rheumatology (Oxford)	201004	4	30	0
20139439	http://clinicaltrials.gov/ct2/results?term=NCT00252317	Eur J Echocardiogr	201007	1	30	0
24506079	http://clinicaltrials.gov/ct2/results?term=NCT01157416&Search=Search	J Child Adolesc Psychopharmacol	201403	1	30	0
24506079	http://clinicaltrials.gov/ct2/results?term=NCT01157429&Search=Search	J Child Adolesc Psychopharmacol	201403	1	30	0
24393402	http://clinicaltrials.gov/ct2/results?term=NCT01165515	Cardiovasc Diabetol	201400	1	30	0
24614750	http://clinicaltrials.gov/ct2/results?term=NCT01882777&Search=Search	PLoS One	201400	1	30	0
21512162	http://clinicaltrials.gov/ct2/show/NCT00017953	Arterioscler Thromb Vasc Biol	201107	1	30	0
23916805	http://clinicaltrials.gov/ct2/show/NCT00032630	Ann Thorac Surg	201309	1	30	0
20663751	http://clinicaltrials.gov/ct2/show/NCT00054925	J Med Internet Res	201000	1	30	0
21943257	http://clinicaltrials.gov/ct2/show/NCT00088478?term=olanzapine+depot&rank=3Registry	BMC Psychiatry	201100	1	30	0
24360138	http://clinicaltrials.gov/ct2/show/NCT00091962?term=rollman+cabg&rank=1	J Psychosom Res	201401	1	30	0
21398094	http://clinicaltrials.gov/ct2/show/NCT00093847	Eur Psychiatry	201208	1	30	0
22925750	http://clinicaltrials.gov/ct2/show/NCT00105859	J Spinal Cord Med	201207	1	30	0
19549331	http://clinicaltrials.gov/ct2/show/NCT00120770	BMC Med Res Methodol	200900	1	30	0
21447470	http://clinicaltrials.gov/ct2/show/NCT00128570	J Med Internet Res	201100	1	30	0
20124123	http://clinicaltrials.gov/ct2/show/NCT00139815	Circulation	201002	1	30	0
19825809	http://clinicaltrials.gov/ct2/show/NCT00139815?term=NCT00139815&rank=1	Eur Heart J	201001	1	30	0
23967126	http://clinicaltrials.gov/ct2/show/NCT00142389	PLoS One	201300	1	30	0
19664276	http://clinicaltrials.gov/ct2/show/NCT00142805	Nutr Metab (Lond)	200900	1	30	0
19709990	http://clinicaltrials.gov/ct2/show/NCT00169312	J Med Internet Res	200900	2	30	0
20035588	http://clinicaltrials.gov/ct2/show/NCT00191906	J Child Adolesc Psychopharmacol	200912	1	30	0
20501489	http://clinicaltrials.gov/ct2/show/NCT00206310?term=corona&rank=2	Eur J Heart Fail	201007	1	30	0
22835804	http://clinicaltrials.gov/ct2/show/NCT00214383	J Med Internet Res	201200	1	30	0
20837464	http://clinicaltrials.gov/ct2/show/NCT00220974	J Med Internet Res	201000	1	30	0
20186499	http://clinicaltrials.gov/ct2/show/NCT00225563?term=Kaushal&rank=6	J Gen Intern Med	201006	1	30	0
22676070	http://clinicaltrials.gov/ct2/show/NCT00246285?term=NCT00246285&rank=1	Child Adolesc Psychiatry Ment Health	201200	1	30	0
24312305	http://clinicaltrials.gov/ct2/show/NCT00271752	PLoS One	201300	1	30	0
21955465	http://clinicaltrials.gov/ct2/show/NCT00282009	J Med Internet Res	201100	1	30	0
22106941	http://ClinicalTrials.gov/ct2/show/NCT00285376	Curr Med Res Opin	201201	2	30	0
20876601	http://clinicaltrials.gov/ct2/show/NCT00326001	Europace	201101	1	30	0
22089316	http://clinicaltrials.gov/ct2/show/NCT00338962?term=desipramine+AND+alcohol+dependence+AND+depression&recr=Closed&rank=1	Neuropsychopharmacology	201203	1	30	0
24765228	http://clinicaltrials.gov/ct2/show/NCT00357916	J Clin Aesthet Dermatol	201404	1	30	0
19412327	http://clinicaltrials.gov/ct2/show/NCT00367263	Open Respir Med J	200800	1	30	0
24004475	http://clinicaltrials.gov/ct2/show/NCT00377208	J Med Internet Res	201300	1	30	0
22040109	http://clinicaltrials.gov/ct2/show/NCT00377897	Cytotherapy	201202	1	30	0
20457555	http://clinicaltrials.gov/ct2/show/NCT00385034	J Med Internet Res	201000	1	30	0
21044339	http://clinicaltrials.gov/ct2/show/NCT00402324?term=NCT00402324&rank=1	BMC Res Notes	201000	1	30	0
22121069	http://clinicaltrials.gov/ct2/show/NCT00403351	Heart	201203	1	30	0
21115455	http://clinicaltrials.gov/ct2/show/NCT00423657	J Antimicrob Chemother	201011	1	30	0
21115454	http://clinicaltrials.gov/ct2/show/NCT00424190	J Antimicrob Chemother	201011	1	30	0
20582937	http://clinicaltrials.gov/ct2/show/NCT00440726	Pediatr Blood Cancer	201008	1	30	0
20230418	http://clinicaltrials.gov/ct2/show/NCT00455819	J Thromb Haemost	201006	1	30	0
23017825	http://clinicaltrials.gov/ct2/show/NCT00472862?term=neurocom&rank=1	Schizophr Res	201211	1	30	0
23745581	http://clinicaltrials.gov/ct2/show/NCT00474695	Curr Mol Med	201307	1	30	0
24002093	http://clinicaltrials.gov/ct2/show/NCT00490412	Antimicrob Agents Chemother	201311	1	30	0
22554092	http://clinicaltrials.gov/ct2/show/NCT00495508	Malar J	201200	1	30	0
23243055	http://clinicaltrials.gov/ct2/show/NCT00498927	Neuro Oncol	201302	1	30	0
19508731	http://clinicaltrials.gov/ct2/show/NCT00500149	Child Adolesc Psychiatry Ment Health	200900	1	30	0
20809807	http://clinicaltrials.gov/ct2/show/NCT00501579?term=sirion&rank=4	J Ocul Pharmacol Ther	201010	1	30	0
21482568	http://clinicaltrials.gov/ct2/show/NCT00509106	J Antimicrob Chemother	201104	1	30	0
20876373	http://clinicaltrials.gov/ct2/show/NCT00520715	Antimicrob Agents Chemother	201012	1	30	0
19948038	http://clinicaltrials.gov/ct2/show/NCT00527800	Malar J	200900	1	30	0
22363015	http://clinicaltrials.gov/ct2/show/NCT00537225	Vasc Med	201202	1	30	0
20736233	http://clinicaltrials.gov/ct2/show/NCT00562627?term=spreng&rank=2	Br J Anaesth	201011	1	30	0
24324590	http://clinicaltrials.gov/ct2/show/NCT00579475	PLoS One	201300	1	30	0
19019818	http://clinicaltrials.gov/ct2/show/NCT00607009	J Med Internet Res	200800	1	30	0
23351178	http://clinicaltrials.gov/ct2/show/NCT00609778?term=LINC&rank=1	Scand J Trauma Resusc Emerg Med	201300	1	30	0
23315904	http://clinicaltrials.gov/ct2/show/NCT00611286?term=prodigy&rank=2	Eur Heart J	201303	1	30	0
21482566	http://clinicaltrials.gov/ct2/show/NCT00621504	J Antimicrob Chemother	201104	1	30	0
22106941	http://ClinicalTrials.gov/ct2/show/NCT00644358	Curr Med Res Opin	201201	1	30	0
22050862	http://clinicaltrials.gov/ct2/show/NCT00667849	Trials	201100	1	30	0
23144200	http://clinicaltrials.gov/ct2/show/NCT00679367	Haematologica	201305	1	30	0
22106941	http://ClinicalTrials.gov/ct2/show/NCT00683592	Curr Med Res Opin	201201	2	30	0
24267254	http://clinicaltrials.gov/ct2/show/NCT00687076	Atherosclerosis	201312	1	30	0
23021156	http://clinicaltrials.gov/ct2/show/NCT00692653	Health Qual Life Outcomes	201200	1	30	0
21208417	http://clinicaltrials.gov/ct2/show/NCT00693849?term=International+Study+to+Predict+Optimized+Treatment+for+Depression&rank=1	Trials	201100	1	30	0
23969029	http://clinicaltrials.gov/ct2/show/NCT00694018	J Med Internet Res	201300	1	30	0
23454601	http://clinicaltrials.gov/ct2/show/NCT00710658	J Med Internet Res	201300	1	30	0
22314016	http://clinicaltrials.gov/ct2/show/NCT00721786	J Med Internet Res	201200	2	30	0
21169160	http://clinicaltrials.gov/ct2/show/NCT00729040	J Med Internet Res	201000	1	30	0
22846542	http://clinicaltrials.gov/ct2/show/NCT00751985	J Med Internet Res	201200	1	30	0
22731653	http://clinicaltrials.gov/ct2/show/NCT00770692	Ann Gen Psychiatry	201200	1	30	0
21990263	http://clinicaltrials.gov/ct2/show/NCT00789243?term=NCT00789243&rank=1	Eur Heart J	201208	1	30	0
22281837	http://clinicaltrials.gov/ct2/show/NCT00792207	J Med Internet Res	201200	1	30	0
22732135	http://clinicaltrials.gov/ct2/show/NCT00794222	J Med Internet Res	201200	1	30	0
22011394	http://clinicaltrials.gov/ct2/show/NCT00797628	J Med Internet Res	201100	1	30	0
21488750	http://clinicaltrials.gov/ct2/show/NCT00799409	J Child Adolesc Psychopharmacol	201104	1	30	0
23327629	http://clinicaltrials.gov/ct2/show/NCT00832442	Syst Rev	201300	1	30	0
22003339	http://clinicaltrials.gov/ct2/show/NCT00849043?term=Ventus+Medical&rank=2	J Clin Sleep Med	201110	1	30	0
24765228	http://clinicaltrials.gov/ct2/show/NCT00850681?term=PEP005-024&rank=1	J Clin Aesthet Dermatol	201404	1	30	0
24765228	http://clinicaltrials.gov/ct2/show/NCT00850811?term=PEP005-023&rank=1	J Clin Aesthet Dermatol	201404	1	30	0
24135832	http://clinicaltrials.gov/ct2/show/NCT00863213	Eur Heart J	201402	1	30	0
23517291	http://clinicaltrials.gov/ct2/show/NCT00863798?term=00863798&rank=1	BMC Psychiatry	201300	1	30	0
24497661	http://clinicaltrials.gov/ct2/show/NCT00881647	Sleep	201400	1	30	0
23611902	http://clinicaltrials.gov/ct2/show/NCT00906581	JMIR Res Protoc	201200	1	30	0
23271159	http://clinicaltrials.gov/ct2/show/NCT00912795	J Med Internet Res	201200	1	30	0
22970177	http://clinicaltrials.gov/ct2/show/NCT00931216	PLoS One	201200	1	30	0
23748182	http://clinicaltrials.gov/ct2/show/NCT00972699	J Med Internet Res	201300	1	30	0
21987241	http://clinicaltrials.gov/ct2/show/NCT00982878	J Antimicrob Chemother	201201	1	30	0
22913907	http://clinicaltrials.gov/ct2/show/NCT00983931	Postgrad Med	201207	1	30	0
21172791	http://clinicaltrials.gov/ct2/show/NCT00985543	J Antimicrob Chemother	201103	1	30	0
23529377	http://clinicaltrials.gov/ct2/show/NCT00992264	J Med Internet Res	201300	2	30	0
23115404	http://clinicaltrials.gov/ct2/show/NCT01006525	Sleep	201211	1	30	0
23434626	http://clinicaltrials.gov/ct2/show/NCT01007474	Heart	201306	1	30	0
24244339	http://clinicaltrials.gov/ct2/show/NCT01018459	PLoS One	201300	1	30	0
23285253	http://clinicaltrials.gov/ct2/show/NCT01038999	PLoS One	201200	1	30	0
23130172	http://clinicaltrials.gov/ct2/show/NCT01048502	J Am Heart Assoc	201208	1	30	0
23148822	http://clinicaltrials.gov/ct2/show/NCT01065506	Trials	201200	1	30	0
21743336	http://clinicaltrials.gov/ct2/show/NCT01070537?term=bonfils&rank=2	Eur J Anaesthesiol	201109	1	30	0
21543191	http://clinicaltrials.gov/ct2/show/NCT01078129	Psychiatry Res	201106	1	30	0
24587571	http://clinicaltrials.gov/ct2/show/NCT01106859	Sleep	201400	1	30	0
21840837	http://clinicaltrials.gov/ct2/show/NCT01107041	J Med Internet Res	201100	1	30	0
22116296	http://clinicaltrials.gov/ct2/show/NCT01108471?term=butwick&rank=1	Br J Anaesth	201202	1	30	0
22954459	http://clinicaltrials.gov/ct2/show/NCT01114919	J Med Internet Res	201200	1	30	0
24117656	http://clinicaltrials.gov/ct2/show/NCT01137318	J Child Psychol Psychiatry	201403	1	30	0
22186428	http://clinicaltrials.gov/ct2/show/NCT01139255	J Med Internet Res	201100	1	30	0
24349470	http://clinicaltrials.gov/ct2/show/NCT01141257	PLoS One	201300	1	30	0
21929768	http://clinicaltrials.gov/ct2/show/NCT01141608?term=Stimulant+Reduction+Intervention+using+Dosed+Exercise&rank=1	Trials	201100	1	30	0
21676694	http://clinicaltrials.gov/ct2/show/NCT01145690	J Med Internet Res	201100	1	30	0
22654199	http://clinicaltrials.gov/ct2/show/NCT01154023?term=Behavioral+Intervention+for+Insomnia+in+Older+Adults&rank=1	Sleep	201206	1	30	0
24200517	http://clinicaltrials.gov/ct2/show/NCT01171586	JMIR Res Protoc	201300	1	30	0
22840621	http://clinicaltrials.gov/ct2/show/NCT01178008?term=postpartum+acupuncture&rank=1	J Affect Disord	201212	1	30	0
22043118	http://clinicaltrials.gov/ct2/show/NCT01186926	Sleep	201111	1	30	0
23332800	http://clinicaltrials.gov/ct2/show/NCT01244048	Clin Nutr	201310	1	30	0
24519692	http://clinicaltrials.gov/ct2/show/NCT01259973	Hum Psychopharmacol	201311	1	30	0
24265819	http://clinicaltrials.gov/ct2/show/NCT01289106	PLoS One	201300	1	30	0
23793032	http://clinicaltrials.gov/ct2/show/NCT01293253	J Med Internet Res	201300	1	30	0
23703364	http://clinicaltrials.gov/ct2/show/NCT01294527	Europace	201308	1	30	0
23951362	http://clinicaltrials.gov/ct2/show/NCT01294761?term=SPARE&rank=2	PLoS One	201300	1	30	0
23111127	http://clinicaltrials.gov/ct2/show/NCT01295203	J Med Internet Res	201200	1	30	0
23978690	http://clinicaltrials.gov/ct2/show/NCT01315756	JMIR Res Protoc	201300	1	30	0
22986417	http://clinicaltrials.gov/ct2/show/NCT01384656?term=GIK+AND+OPCAB&rank=1	Br J Anaesth	201301	1	30	0
24098467	http://clinicaltrials.gov/ct2/show/NCT01386853?term=NCT01386853&rank=1	PLoS One	201300	1	30	0
24608864	http://clinicaltrials.gov/ct2/show/NCT01398488?term=gottlieb+tablet+pc+education&rank=1	PLoS One	201400	1	30	0
22842775	http://clinicaltrials.gov/ct2/show/NCT01415492	J Med Internet Res	201200	1	30	0
24317497	http://clinicaltrials.gov/ct2/show/NCT01430286	JMIR Res Protoc	201300	1	30	0
24657310	http://clinicaltrials.gov/ct2/show/NCT01447966?term=ocd+and+st+petersburg&rank=1	Behav Res Ther	201405	1	30	0
23745581	http://clinicaltrials.gov/ct2/show/NCT01464723	Curr Mol Med	201307	1	30	0
24103254	http://clinicaltrials.gov/ct2/show/NCT01465685	Int J Neuropsychopharmacol	201403	1	30	0
22718043	http://clinicaltrials.gov/ct2/show/NCT01469689	J Med Internet Res	201200	2	30	0
24622344	http://clinicaltrials.gov/ct2/show/NCT01482234	JMIR Res Protoc	201400	1	30	0
24587068	http://clinicaltrials.gov/ct2/show/NCT01492829?term=logie&rank=1	PLoS One	201400	1	30	0
23965936	http://clinicaltrials.gov/ct2/show/NCT01541540	BMJ Open	201300	1	30	0
24419307	http://clinicaltrials.gov/ct2/show/NCT01556763?term=NCT01556763&rank=1	J Psychiatr Pract	201401	1	30	0
23659903	http://clinicaltrials.gov/ct2/show/NCT01608282	JMIR Res Protoc	201300	1	30	0
24163067	http://clinicaltrials.gov/ct2/show/NCT01626261	Circulation	201401	1	30	0
23806013	http://clinicaltrials.gov/ct2/show/NCT01683617	Trials	201300	1	30	0
23935959	http://clinicaltrials.gov/ct2/show/NCT01684306	PLoS One	201300	1	30	0
24132072	http://clinicaltrials.gov/ct2/show/NCT01726153	JMIR Res Protoc	201300	1	30	0
23587561	http://clinicaltrials.gov/ct2/show/NCT01744535	J Med Internet Res	201300	1	30	0
24004517	http://clinicaltrials.gov/ct2/show/NCT01859273	JMIR Res Protoc	201300	1	30	0
24480783	http://clinicaltrials.gov/ct2/show/NCT01864369	JMIR Res Protoc	201400	1	30	0
23906960	http://clinicaltrials.gov/ct2/show/NCT01873287	BMJ Open	201300	1	30	0
23990869	http://clinicaltrials.gov/ct2/show/NCT01916837	PLoS One	201300	1	30	0
24705022	http://clinicaltrials.gov/ct2/show/NCT02071498	J Med Internet Res	201400	1	30	0
23141049	http://clinicaltrials.gov/ct2/show/record/NCT00002990	Eur Urol	201303	2	30	0
20595196	http://clinicaltrials.gov/ct2/show/study/NCT00472121	Br J Anaesth	201009	1	30	0
23321258	http://clinicaltrials.gov/show/NCT00003728	Blood	201303	1	30	0
22750086	http://clinicaltrials.gov/show/NCT00059306	Contemp Clin Trials	201209	1	30	0
20808101	http://clinicaltrials.gov/show/NCT00105612	Am J Geriatr Psychiatry	201012	1	30	0
16520452	http://clinicaltrials.gov/show/NCT00122395	Arch Pediatr Adolesc Med	200603	1	30	0
24086319	http://clinicaltrials.gov/show/NCT00197587	PLoS One	201300	1	30	0
21422390	http://clinicaltrials.gov/show/NCT00209274	Circulation	201104	1	30	0
23395192	http://clinicaltrials.gov/show/NCT00237796	Am J Geriatr Psychiatry	201303	1	30	0
24086319	http://clinicaltrials.gov/show/NCT00270296	PLoS One	201300	1	30	0
19820236	http://clinicaltrials.gov/show/NCT00281164	Anesth Analg	201010	1	30	0
24534139	http://clinicaltrials.gov/show/NCT00282009	J Med Internet Res	201400	1	30	0
24533048	http://clinicaltrials.gov/show/NCT00582010	PLoS One	201400	1	30	0
24565698	http://clinicaltrials.gov/show/NCT00587990	Circ Res	201404	1	30	0
24280543	http://clinicaltrials.gov/show/NCT00608764	Respir Med	201403	1	30	0
22131602	http://clinicaltrials.gov/show/NCT00642486	Sleep	201112	2	30	0
24349334	http://clinicaltrials.gov/show/NCT00729924	PLoS One	201300	1	30	0
23526734	http://clinicaltrials.gov/show/NCT00773071	Am J Nucl Med Mol Imaging	201300	1	30	0
24407163	http://clinicaltrials.gov/show/NCT00816725	J Med Internet Res	201400	1	30	0
23952183	http://clinicaltrials.gov/show/NCT00830700	J Child Adolesc Psychopharmacol	201308	2	30	0
23722666	http://clinicaltrials.gov/show/NCT00873899	J Med Internet Res	201300	1	30	0
23965236	http://clinicaltrials.gov/show/NCT00885677	J Med Internet Res	201300	1	30	0
24399554	http://clinicaltrials.gov/show/NCT00935818	JAMA	201401	1	30	0
24246427	http://clinicaltrials.gov/show/NCT00939081	J Med Internet Res	201300	1	30	0
24086581	http://clinicaltrials.gov/show/NCT00948779	PLoS One	201300	1	30	0
22455564	http://clinicaltrials.gov/show/NCT00986024/	Metab Syndr Relat Disord	201208	1	30	0
21371992	http://clinicaltrials.gov/show/NCT00987285	J Med Internet Res	201100	1	30	0
23894304	http://clinicaltrials.gov/show/NCT00993044	PLoS One	201300	1	30	0
24418949	http://clinicaltrials.gov/show/NCT01013844	J Med Internet Res	201400	1	30	0
20562526	http://clinicaltrials.gov/show/NCT01023477	Cell Cycle	201006	1	30	0
24086319	http://clinicaltrials.gov/show/NCT01086878	PLoS One	201300	1	30	0
24413185	http://clinicaltrials.gov/show/NCT01223170	JMIR Res Protoc	201400	2	30	0
24240617	http://clinicaltrials.gov/show/NCT01407367	J Med Internet Res	201300	1	30	0
24317406	http://clinicaltrials.gov/show/NCT01565161	J Med Internet Res	201300	1	30	0
23612462	http://clinicaltrials.gov/show/NCT01759953	JMIR Res Protoc	201300	1	30	0
24220277	http://clinicaltrials.gov/show/NCT01842945	JMIR Res Protoc	201300	1	30	0
24504159	http://dx.doi.org./10.1016/j.imlet.2013.09.009	Int J Oncol	201404	1	30	0
24591240	http://dx.doi.org/10.1002/biot.201300341	Biotechnol J	201403	1	30	0
14768035	http://dx.doi.org/10.1002/eji.200324717	Eur J Immunol	200402	1	30	0
14768036	http://dx.doi.org/10.1002/eji.200324844	Eur J Immunol	200402	1	30	0
17587196	http://dx.doi.org/10.1002/eji.200636689	Eur J Immunol	200707	1	30	0
17587197	http://dx.doi.org/10.1002/eji.200737089	Eur J Immunol	200707	1	30	0
17549736	http://dx.doi.org/10.1002/eji.200737515	Eur J Immunol	200707	1	30	0
12008971	http://dx.doi.org/10.1007/s00114-001-0276-9	Naturwissenschaften	200201	1	30	0
12046620	http://dx.doi.org/10.1007/s00114-001-0277-8	Naturwissenschaften	200202	1	30	0
12135085	http://dx.doi.org/10.1007/s00114-002-0320-4	Naturwissenschaften	200205	1	30	0
12435035	http://dx.doi.org/10.1007/s00114-002-0335-x	Naturwissenschaften	200208	1	30	0
12435090	http://dx.doi.org/10.1007/s00114-002-0353-8	Naturwissenschaften	200209	1	30	0
12748776	http://dx.doi.org/10.1007/s00122-002-1182-z	Theor Appl Genet	200305	1	30	0
12029418	http://dx.doi.org/10.1007/s00134-002-1272-z	Intensive Care Med	200205	1	30	0
12029413	http://dx.doi.org/10.1007/s00134-002-1283-9	Intensive Care Med	200205	1	30	0
12447511	http://dx.doi.org/10.1007/s00134-002-1503-3	Intensive Care Med	200212	1	30	0
12528033	http://dx.doi.org/10.1007/s00134-002-1554-5	Intensive Care Med	200301	1	30	0
11807563	http://dx.doi.org/10.1007/s00203-001-0369-z	Arch Microbiol	200202	1	30	0
12070771	http://dx.doi.org/10.1007/s00203-002-0427-1	Arch Microbiol	200207	1	30	0
11939196	http://dx.doi.org/10.1007/s00216-001-1125-6	Anal Bioanal Chem	200201	1	30	0
12110978	http://dx.doi.org/10.1007/s00216-002-1347-2	Anal Bioanal Chem	200207	1	30	0
12434231	http://dx.doi.org/10.1007/s00216-002-1506-5	Anal Bioanal Chem	200211	1	30	0
12434245	http://dx.doi.org/10.1007/s00216-002-1561-y	Anal Bioanal Chem	200211	1	30	0
12474092	http://dx.doi.org/10.1007/s00216-002-1595-1	Anal Bioanal Chem	200212	1	30	0
15214419	http://dx.doi.org/10.1007/s00216-003-2457-1	Anal Bioanal Chem	200403	1	30	0
15214423	http://dx.doi.org/10.1007/s00216-004-2494-4	Anal Bioanal Chem	200403	1	30	0
12029329	http://dx.doi.org/10.1007/s00249-001-0197-8	Eur Biophys J	200206	1	30	0
12122478	http://dx.doi.org/10.1007/s00249-002-0232-4	Eur Biophys J	200207	1	30	0
15278313	http://dx.doi.org/10.1007/s00253-004-1624-4	Appl Microbiol Biotechnol	200412	1	30	0
12197023	http://dx.doi.org/10.1007/s00276-002-0020-y	Surg Radiol Anat	200205	1	30	0
12197021	http://dx.doi.org/10.1007/s00276-002-0023-8	Surg Radiol Anat	200205	1	30	0
12197025	http://dx.doi.org/10.1007/s00276-002-0024-7	Surg Radiol Anat	200205	1	30	0
12197018	http://dx.doi.org/10.1007/s00276-002-0026-5	Surg Radiol Anat	200205	1	30	0
12197019	http://dx.doi.org/10.1007/s00276-002-0027-4	Surg Radiol Anat	200205	1	30	0
12197024	http://dx.doi.org/10.1007/s00276-002-0029-2	Surg Radiol Anat	200205	1	30	0
12355151	http://dx.doi.org/10.1007/s00425-002-0828-z	Planta	200210	1	30	0
12430018	http://dx.doi.org/10.1007/s00425-002-0889-z	Planta	200211	1	30	0
11819118	http://dx.doi.org/10.1007/s00427-001-0196-x	Dev Genes Evol	200112	1	30	0
11976951	http://dx.doi.org/10.1007/s00427-002-0222-7	Dev Genes Evol	200204	1	30	0
11976952	http://dx.doi.org/10.1007/s00427-002-0223-6	Dev Genes Evol	200204	1	30	0
12012233	http://dx.doi.org/10.1007/s00427-002-0228-1	Dev Genes Evol	200205	1	30	0
11862488	http://dx.doi.org/10.1007/s00438-001-0615-8	Mol Genet Genomics	200202	1	30	0
12073038	http://dx.doi.org/10.1007/s00438-002-0667-4	Mol Genet Genomics	200205	1	30	0
12107446	http://dx.doi.org/10.1007/s00439-002-0728-0	Hum Genet	200206	1	30	0
17195042	http://dx.doi.org/10.1007/s00464-005-0874-2	Surg Endosc	200702	1	30	0
17192813	http://dx.doi.org/10.1007/s00464-006-0136-y	Surg Endosc	200702	1	30	0
11941496	http://dx.doi.org/10.1007/s00775-001-0311-5	J Biol Inorg Chem	200204	1	30	0
11941503	http://dx.doi.org/10.1007/s00775-001-0320-4	J Biol Inorg Chem	200204	1	30	0
11941504	http://dx.doi.org/10.1007/s00775-001-0321-3	J Biol Inorg Chem	200204	1	30	0
11941508	http://dx.doi.org/10.1007/s00775-001-0325-z	J Biol Inorg Chem	200204	1	30	0
11941509	http://dx.doi.org/10.1007/s00775-001-0326-y	J Biol Inorg Chem	200204	1	30	0
11941510	http://dx.doi.org/10.1007/s00775-001-0330-2	J Biol Inorg Chem	200204	1	30	0
11941512	http://dx.doi.org/10.1007/s00775-001-0334-y	J Biol Inorg Chem	200204	1	30	0
11941513	http://dx.doi.org/10.1007/s00775-001-0335-x	J Biol Inorg Chem	200204	1	30	0
11941514	http://dx.doi.org/10.1007/s00775-001-0336-9	J Biol Inorg Chem	200204	1	30	0
12111400	http://dx.doi.org/10.1007/s00894-001-0068-3	J Mol Model	200201	1	30	0
12032599	http://dx.doi.org/10.1007/s00894-001-0071-8	J Mol Model	200202	1	30	0
12324801	http://dx.doi.org/10.1007/s00894-002-0094-9	J Mol Model	200208	1	30	0
12707801	http://dx.doi.org/10.1007/s00894-002-0114-9	J Mol Model	200304	1	30	0
12707803	http://dx.doi.org/10.1007/s00894-003-0118-0	J Mol Model	200304	1	30	0
12021847	http://dx.doi.org/10.1007/s10142-002-0046-6	Funct Integr Genomics	200205	1	30	0
12021849	http://dx.doi.org/10.1007/s10142-002-0051-9	Funct Integr Genomics	200205	1	30	0
22753898	http://dx.doi.org/10.1016/j.cell.2010.05.008	J Cell Biol	201207	1	30	0
24636565	http://dx.doi.org/10.1016/j.chroma.2014.02.029	J Chromatogr A	201404	1	30	0
23142165	http://dx.doi.org/10.1016/j.fct.2012.08.005	Food Chem Toxicol	201303	1	30	0
24378082	http://dx.doi.org/10.1016/j.foot.2013.08.001	Foot (Edinb)	201403	1	30	0
23871351	http://dx.doi.org/10.1016/j.ijcard.2013.03.023	Int J Cardiol	201310	1	30	0
24462246	http://dx.doi.org/10.1016/j.jsat.2012.07.013	J Subst Abuse Treat	201404	1	30	0
22546757	http://dx.doi.org/10.1016/j.mehy.2011.10.039	Med Hypotheses	201207	2	30	0
18838371	http://dx.doi.org/10.1016/j.neuroimage.2007.01.051	IEEE Trans Biomed Eng	200810	1	30	0
23791720	http://dx.doi.org/10.1016/j.pedn.2012.03.024	J Pediatr Nurs	201311	1	30	0
23764554	http://dx.doi.org/10.1016/j.riam.2013.05.006	Rev Iberoam Micol	201307	1	30	0
23764556	http://dx.doi.org/10.1016/j.riam.2013.05.007	Rev Iberoam Micol	201307	1	30	0
23764553	http://dx.doi.org/10.1016/j.riam.2013.05.008	Rev Iberoam Micol	201307	1	30	0
23764555	http://dx.doi.org/10.1016/j.riam.2013.05.009	Rev Iberoam Micol	201307	1	30	0
23764558	http://dx.doi.org/10.1016/j.riam.2013.05.010	Rev Iberoam Micol	201307	1	30	0
23764557	http://dx.doi.org/10.1016/j.riam.2013.05.011	Rev Iberoam Micol	201307	1	30	0
23764559	http://dx.doi.org/10.1016/j.riam.2013.05.012	Rev Iberoam Micol	201307	1	30	0
23764552	http://dx.doi.org/10.1016/j.riam.2013.06.001	Rev Iberoam Micol	201307	1	30	0
23756219	http://dx.doi.org/10.1016/j.riam.2013.06.002	Rev Iberoam Micol	201307	1	30	0
24352450	http://dx.doi.org/10.1016/j.virol.2011.05.003	J Virol	201403	1	30	0
23566028	http://dx.doi.org/10.1037/a0031494.supp	J Comp Psychol	201308	1	30	0
23887435	http://dx.doi.org/10.1038/nature12387	Nature	201307	1	30	0
23887434	http://dx.doi.org/10.1038/nature12388	Nature	201307	1	30	0
24522604	http://dx.doi.org/10.1038/nature12925	Nature	201402	1	30	0
24522603	http://dx.doi.org/10.1038/nature12926	Nature	201402	1	30	0
24695314	http://dx.doi.org/10.1038/nature13128	Nature	201404	2	30	0
24695313	http://dx.doi.org/10.1038/nature13129	Nature	201404	1	30	0
24695313	http://dx.doi.org/10.1038/nature13130	Nature	201404	1	30	0
24453363	http://dx.doi.org/10.1038/nm1726	J Virol	201404	1	30	0
24554664	http://dx.doi.org/10.1038/onc.2013.136	J Virol	201405	1	30	0
24478422	http://dx.doi.org/10.1053/j.gastro.2013.09.049	J Virol	201405	1	30	0
22583230	http://dx.doi.org/10.1063/1.4709433	J Chem Phys	201205	1	30	0
21959542	http://dx.doi.org/10.1065/espr2006.01.015	Environ Sci Pollut Res Int	200701	1	30	0
22908310	http://dx.doi.org/10.1083/jcb.200901052	J Cell Biol	201208	1	30	0
22472436	http://dx.doi.org/10.1083/jcb.201112145	J Cell Biol	201204	1	30	0
22547405	http://dx.doi.org/10.1083/jcb.201201124	J Cell Biol	201204	1	30	0
22826119	http://dx.doi.org/10.1083/jcb.201202061	J Cell Biol	201207	1	30	0
22945931	http://dx.doi.org/10.1083/jcb.201204107	J Cell Biol	201209	1	30	0
23266952	http://dx.doi.org/10.1083/jcb.201207150	J Cell Biol	201212	1	30	0
23277428	http://dx.doi.org/10.1083/jcb.201210106	J Cell Biol	201301	1	30	0
23569213	http://dx.doi.org/10.1083/jcb.201211048	J Cell Biol	201304	1	30	0
23671308	http://dx.doi.org/10.1083/jcb.201211160	J Cell Biol	201305	1	30	0
23836926	http://dx.doi.org/10.1083/jcb.201212089	J Cell Biol	201307	1	30	0
23918935	http://dx.doi.org/10.1083/jcb.201301001	J Cell Biol	201308	1	30	0
24165933	http://dx.doi.org/10.1083/jcb.201303104	J Cell Biol	201310	1	30	0
24368803	http://dx.doi.org/10.1083/jcb.201304095	J Cell Biol	201312	1	30	0
24493585	http://dx.doi.org/10.1083/jcb.201307164	J Cell Biol	201402	1	30	0
24043698	http://dx.doi.org/10.1083/jcb.201308034	J Cell Biol	201309	1	30	0
24217615	http://dx.doi.org/10.1083/jcb.201308116	J Cell Biol	201311	1	30	0
24590169	http://dx.doi.org/10.1083/jcb.201312014	J Cell Biol	201403	1	30	0
22935142	http://dx.doi.org/10.1111/bph.12040	Br J Pharmacol	201303	1	30	0
22882023	http://dx.doi.org/10.1111/bph.12050	Br J Pharmacol	201303	1	30	0
23316995	http://dx.doi.org/10.1111/bph.12068	Br J Pharmacol	201304	1	30	0
23186127	http://dx.doi.org/10.1111/bph.12101	Br J Pharmacol	201304	1	30	0
23489141	http://dx.doi.org/10.1111/bph.12168	Br J Pharmacol	201306	1	30	0
24328723	http://dx.doi.org/10.1111/bph.12182	Br J Pharmacol	201401	1	30	0
24024867	http://dx.doi.org/10.1111/bph.12199	Br J Pharmacol	201312	1	30	0
23822610	http://dx.doi.org/10.1111/bph.12278	Br J Pharmacol	201310	1	30	0
23550724	http://dx.doi.org/10.1111/bph.12400	Br J Pharmacol	201312	1	30	0
24321050	http://dx.doi.org/10.1111/bph.12478	Br J Pharmacol	201403	1	30	0
24328812	http://dx.doi.org/10.1111/bph.12536	Br J Pharmacol	201404	1	30	0
24283776	http://dx.doi.org/10.1111/bph.12550	Br J Pharmacol	201404	1	30	0
20662841	http://dx.doi.org/10.1111/bph.2010.161.issue-6	Br J Pharmacol	201011	6	30	0
21749363	http://dx.doi.org/10.1111/bph.2011.163.issue-7	Br J Pharmacol	201108	23	30	0
21418192	http://dx.doi.org/10.1111/bph.2011.164.issue-7	Br J Pharmacol	201112	1	30	0
21457225	http://dx.doi.org/10.1111/bph.2012.165.issue-3	Br J Pharmacol	201202	10	30	0
21449981	http://dx.doi.org/10.1111/bph.2012.165.issue-8	Br J Pharmacol	201204	22	30	0
22013890	http://dx.doi.org/10.1111/bph.2012.166.issue-2	Br J Pharmacol	201205	5	30	0
22563843	http://dx.doi.org/10.1111/bph.2012.167.issue-8	Br J Pharmacol	201212	14	30	0
22118774	http://dx.doi.org/10.1111/bph.2013.168.issue-1	Br J Pharmacol	201301	5	30	0
22970888	http://dx.doi.org/10.1111/bph.2013.169.issue-4	Br J Pharmacol	201306	6	30	0
23425071	http://dx.doi.org/10.1111/bph.2013.169.issue-8	Br J Pharmacol	201308	7	30	0
23121386	http://dx.doi.org/10.1111/bph.2013.170.issue-7	Br J Pharmacol	201312	7	30	0
23692283	http://dx.doi.org/10.1111/bph.2014.171.issue-2	Br J Pharmacol	201401	7	30	0
23750471	http://dx.doi.org/10.1111/bph.2014.171.issue-3	Br J Pharmacol	201402	4	30	0
23889362	http://dx.doi.org/10.1111/bph.2014.171.issue-4	Br J Pharmacol	201402	15	30	0
23734587	http://dx.doi.org/10.1111/bph.2014.171.issue-5	Br J Pharmacol	201403	11	30	0
23808969	http://dx.doi.org/10.1111/bph.2014.171.issue-6	Br J Pharmacol	201403	10	30	0
23991749	http://dx.doi.org/10.1111/bph.2014.171.issue-8	Br J Pharmacol	201404	28	30	0
24674104	http://dx.doi.org/10.1111/j.1365-2222.2011.03801.x	J Allergy Clin Immunol	201402	1	30	0
19059489	http://dx.doi.org/10.1111/j.1463-6409.2008.00361.x	Mol Phylogenet Evol	200902	1	30	0
20840535	http://dx.doi.org/10.1111/j.1476-5381.2010.01065.x	Br J Pharmacol	201101	1	30	0
21418190	http://dx.doi.org/10.1111/j.1476-5381.2011.01345.x	Br J Pharmacol	201109	1	30	0
21449916	http://dx.doi.org/10.1111/j.1476-5381.2011.01382.x	Br J Pharmacol	201109	1	30	0
21449911	http://dx.doi.org/10.1111/j.1476-5381.2011.01387.x	Br J Pharmacol	201109	1	30	0
21488862	http://dx.doi.org/10.1111/j.1476-5381.2011.01415.x	Br J Pharmacol	201109	1	30	0
21480866	http://dx.doi.org/10.1111/j.1476-5381.2011.01433.x	Br J Pharmacol	201109	1	30	0
21323904	http://dx.doi.org/10.1111/j.1476-5381.2011.01454.x	Br J Pharmacol	201109	1	30	0
21323904	http://dx.doi.org/10.1111/j.1476-5381.2011.01457.x	Br J Pharmacol	201109	1	30	0
22014123	http://dx.doi.org/10.1111/j.1476-5381.2011.01497.x	Br J Pharmacol	201204	1	30	0
21806598	http://dx.doi.org/10.1111/j.1476-5381.2011.01579.x	Br J Pharmacol	201202	1	30	0
21740406	http://dx.doi.org/10.1111/j.1476-5381.2011.01612.x	Br J Pharmacol	201202	1	30	0
22188337	http://dx.doi.org/10.1111/j.1476-5381.2011.01721.x	Br J Pharmacol	201205	1	30	0
21595653	http://dx.doi.org/10.1111/j.1476-5381.2011.01731.x	Br J Pharmacol	201204	1	30	0
22122192	http://dx.doi.org/10.1111/j.1476-5381.2011.01758.x	Br J Pharmacol	201205	1	30	0
22035076	http://dx.doi.org/10.1111/j.1476-5381.2011.01790.x	Br J Pharmacol	201205	1	30	0
22013922	http://dx.doi.org/10.1111/j.1476-5381.2011.01818.x	Br J Pharmacol	201205	1	30	0
22452372	http://dx.doi.org/10.1111/j.1476-5381.2012.01910.x	Br J Pharmacol	201208	1	30	0
22519544	http://dx.doi.org/10.1111/j.1476-5381.2012.01949.x	Br J Pharmacol	201208	1	30	0
22352842	http://dx.doi.org/10.1111/j.1476-5381.2012.01959.x	Br J Pharmacol	201208	1	30	0
22428706	http://dx.doi.org/10.1111/j.1476-5381.2012.01976.x	Br J Pharmacol	201208	1	30	0
23530697	http://dx.doi.org/10.1111/j.1476-5381.2012.02063.x	Br J Pharmacol	201306	1	30	0
23278331	http://dx.doi.org/10.1111/j.1476-5381.2012.02070.x	Br J Pharmacol	201301	1	30	0
23145977	http://dx.doi.org/10.1111/j.1476-5381.2012.02132.x	Br J Pharmacol	201303	1	30	0
22946641	http://dx.doi.org/10.1111/j.1476-5381.2012.02184.x	Br J Pharmacol	201301	1	30	0
22925001	http://dx.doi.org/10.1111/j.1476-5381.2012.02201.x	Br J Pharmacol	201301	1	30	0
23788606	HTTP://DX.DOI.ORG/10.1136/TOBACCOCONTROL-2012-050869	Tob Control	201401	1	30	0
19834284	http://dx.doi.org/10.1254/jphs.09048FP	J Pharmacol Sci	200910	1	30	0
21521932	http://dx.doi.org/10.1254/jphs.10241FP	J Pharmacol Sci	201100	1	30	0
21685708	http://dx.doi.org/10.1254/jphs.10276FP	J Pharmacol Sci	201100	1	30	0
21325780	http://dx.doi.org/10.1254/jphs.10319FP	J Pharmacol Sci	201100	1	30	0
21597236	http://dx.doi.org/10.1254/jphs.11031FP	J Pharmacol Sci	201100	1	30	0
23782641	http://dx.doi.org/10.1254/jphs.12193FP	J Pharmacol Sci	201300	1	30	0
23823934	http://dx.doi.org/10.1254/jphs.12287FP	J Pharmacol Sci	201300	1	30	0
23877017	http://dx.doi.org/10.1254/jphs.13058FP	J Pharmacol Sci	201300	1	30	0
23877018	http://dx.doi.org/10.1254/jphs.13064FP	J Pharmacol Sci	201300	1	30	0
23912598	http://dx.doi.org/10.1289/ehp.1205350	Environ Health Perspect	201311	1	30	0
24398050	http://dx.doi.org/10.1289/ehp.1205984	Environ Health Perspect	201403	1	30	0
24076605	http://dx.doi.org/10.1289/ehp.1206015	Environ Health Perspect	201311	1	30	0
24398072	http://dx.doi.org/10.1289/ehp.1206136	Environ Health Perspect	201403	1	30	0
24487307	http://dx.doi.org/10.1289/ehp.1206157	Environ Health Perspect	201404	1	30	0
24252436	http://dx.doi.org/10.1289/ehp.1206274	Environ Health Perspect	201402	1	30	0
24007675	http://dx.doi.org/10.1289/ehp.1206317	Environ Health Perspect	201311	1	30	0
24441767	http://dx.doi.org/10.1289/ehp.1206323	Environ Health Perspect	201403	1	30	0
24252472	http://dx.doi.org/10.1289/ehp.1206324	Environ Health Perspect	201402	1	30	0
24076625	http://dx.doi.org/10.1289/ehp.1206337	Environ Health Perspect	201311	1	30	0
24345328	http://dx.doi.org/10.1289/ehp.1206380	Environ Health Perspect	201402	1	30	0
24162035	http://dx.doi.org/10.1289/ehp.1206397	Environ Health Perspect	201401	1	30	0
24398113	http://dx.doi.org/10.1289/ehp.1206399	Environ Health Perspect	201403	1	30	0
24013868	http://dx.doi.org/10.1289/ehp.1206421	Environ Health Perspect	201311	1	30	0
24021707	http://dx.doi.org/10.1289/ehp.1206430	Environ Health Perspect	201311	1	30	0
24184846	http://dx.doi.org/10.1289/ehp.1206434	Environ Health Perspect	201401	1	30	0
23955839	http://dx.doi.org/10.1289/ehp.1306480	Environ Health Perspect	201311	1	30	0
24531056	http://dx.doi.org/10.1289/ehp.1306497	Environ Health Perspect	201404	1	30	0
24225648	http://dx.doi.org/10.1289/ehp.1306518	Environ Health Perspect	201401	1	30	0
24275543	http://dx.doi.org/10.1289/ehp.1306532	Environ Health Perspect	201401	1	30	0
24273228	http://dx.doi.org/10.1289/ehp.1306533	Environ Health Perspect	201403	1	30	0
24058050	http://dx.doi.org/10.1289/ehp.1306556	Environ Health Perspect	201311	1	30	0
24531129	http://dx.doi.org/10.1289/ehp.1306587	Environ Health Perspect	201404	1	30	0
24148996	http://dx.doi.org/10.1289/ehp.1306609	Environ Health Perspect	201311	1	30	0
24280536	http://dx.doi.org/10.1289/ehp.1306613	Environ Health Perspect	201402	1	30	0
24007715	http://dx.doi.org/10.1289/ehp.1306615	Environ Health Perspect	201311	1	30	0
24225723	http://dx.doi.org/10.1289/ehp.1306627	Environ Health Perspect	201401	1	30	0
24300100	http://dx.doi.org/10.1289/ehp.1306639	Environ Health Perspect	201402	1	30	0
24192044	http://dx.doi.org/10.1289/ehp.1306648	Environ Health Perspect	201311	1	30	0
24213019	http://dx.doi.org/10.1289/ehp.1306656	Environ Health Perspect	201402	1	30	0
24045135	http://dx.doi.org/10.1289/ehp.1306661	Environ Health Perspect	201311	1	30	0
24149046	http://dx.doi.org/10.1289/ehp.1306667	Environ Health Perspect	201311	1	30	0
24192064	http://dx.doi.org/10.1289/ehp.1306670	Environ Health Perspect	201401	1	30	0
24192135	http://dx.doi.org/10.1289/ehp.1306673	Environ Health Perspect	201401	1	30	0
24425099	http://dx.doi.org/10.1289/ehp.1306681	Environ Health Perspect	201403	1	30	0
24280566	http://dx.doi.org/10.1289/ehp.1306707	Environ Health Perspect	201402	1	30	0
24380925	http://dx.doi.org/10.1289/ehp.1306720	Environ Health Perspect	201404	1	30	0
24474681	http://dx.doi.org/10.1289/ehp.1306722	Environ Health Perspect	201404	1	30	0
24213154	http://dx.doi.org/10.1289/ehp.1306724	Environ Health Perspect	201401	1	30	0
24325925	http://dx.doi.org/10.1289/ehp.1306737	Environ Health Perspect	201402	1	30	0
24149084	http://dx.doi.org/10.1289/ehp.1306755	Environ Health Perspect	201401	1	30	0
24021746	http://dx.doi.org/10.1289/ehp.1306761	Environ Health Perspect	201311	1	30	0
24076757	http://dx.doi.org/10.1289/ehp.1306770	Environ Health Perspect	201311	1	30	0
24240199	http://dx.doi.org/10.1289/ehp.1306788	Environ Health Perspect	201401	1	30	0
24380957	http://dx.doi.org/10.1289/ehp.1306802	Environ Health Perspect	201403	1	30	0
24345350	http://dx.doi.org/10.1289/ehp.1306807	Environ Health Perspect	201403	1	30	0
24451842	http://dx.doi.org/10.1289/ehp.1306816	Environ Health Perspect	201404	1	30	0
24508912	http://dx.doi.org/10.1289/ehp.1306837	Environ Health Perspect	201404	1	30	0
24149114	http://dx.doi.org/10.1289/ehp.1306841	Environ Health Perspect	201401	1	30	0
24273234	http://dx.doi.org/10.1289/ehp.1306937	Environ Health Perspect	201402	1	30	0
24076973	http://dx.doi.org/10.1289/ehp.1306957	Environ Health Perspect	201311	1	30	0
23933572	http://dx.doi.org/10.1289/ehp.1306967	Environ Health Perspect	201311	1	30	0
24334622	http://dx.doi.org/10.1289/ehp.1307009	Environ Health Perspect	201403	1	30	0
24316659	http://dx.doi.org/10.1289/ehp.1307047	Environ Health Perspect	201402	1	30	0
24518036	http://dx.doi.org/10.1289/ehp.1307049	Environ Health Perspect	201404	1	30	0
24508979	http://dx.doi.org/10.1289/ehp.1307065	Environ Health Perspect	201404	1	30	0
24058052	http://dx.doi.org/10.1289/ehp.1307082	Environ Health Perspect	201311	1	30	0
24169565	http://dx.doi.org/10.1289/ehp.1307085	Environ Health Perspect	201401	1	30	0
24184886	http://dx.doi.org/10.1289/ehp.1307120	Environ Health Perspect	201401	1	30	0
24240275	http://dx.doi.org/10.1289/ehp.1307151	Environ Health Perspect	201401	1	30	0
24316680	http://dx.doi.org/10.1289/ehp.1307178	Environ Health Perspect	201402	1	30	0
24184948	http://dx.doi.org/10.1289/ehp.1307187	Environ Health Perspect	201401	1	30	0
24509062	http://dx.doi.org/10.1289/ehp.1307213	Environ Health Perspect	201404	1	30	0
24380973	http://dx.doi.org/10.1289/ehp.1307234	Environ Health Perspect	201403	1	30	0
24496244	http://dx.doi.org/10.1289/ehp.1307250	Environ Health Perspect	201404	1	30	0
24273236	http://dx.doi.org/10.1289/ehp.1307262	Environ Health Perspect	201402	1	30	0
24311120	http://dx.doi.org/10.1289/ehp.1307272	Environ Health Perspect	201402	1	30	0
24168764	http://dx.doi.org/10.1289/ehp.1307280	Environ Health Perspect	201401	1	30	0
24362357	http://dx.doi.org/10.1289/ehp.1307294	Environ Health Perspect	201403	1	30	0
24058054	http://dx.doi.org/10.1289/ehp.1307297	Environ Health Perspect	201311	1	30	0
24425189	http://dx.doi.org/10.1289/ehp.1307329	Environ Health Perspect	201404	1	30	0
24316720	http://dx.doi.org/10.1289/ehp.1307351	Environ Health Perspect	201403	1	30	0
24531164	http://dx.doi.org/10.1289/ehp.1307359	Environ Health Perspect	201404	1	30	0
24398136	http://dx.doi.org/10.1289/ehp.1307421	Environ Health Perspect	201403	1	30	0
24413286	http://dx.doi.org/10.1289/ehp.1307429	Environ Health Perspect	201403	1	30	0
24465030	http://dx.doi.org/10.1289/ehp.1307459	Environ Health Perspect	201404	1	30	0
24486430	http://dx.doi.org/10.1289/ehp.1307518	Environ Health Perspect	201404	1	30	0
24413338	http://dx.doi.org/10.1289/ehp.1307545	Environ Health Perspect	201403	1	30	0
23922123	http://dx.doi.org/10.1364/BOE.3.001173	J Biomed Opt	201308	1	30	0
19381256	http://dx.doi.org/10.1371/journal.pntd.0000228.x001	PLoS Comput Biol	200904	1	30	0
24429375	http://dx.doi.org/10.1515/ijnes-2012-0007	Int J Nurs Educ Scholarsh	201400	1	30	0
22659506	http://dx.doi.org/10.1601/nm.1758	Int J Syst Evol Microbiol	201303	1	30	0
22904218	http://dx.doi.org/10.1601/nm.22746	Int J Syst Evol Microbiol	201305	1	30	0
22058325	http://dx.doi.org/10.1601/nm.7918	Int J Syst Evol Microbiol	201209	1	30	0
23159758	http://dx.doi.org/10.1601/nm.8170	Int J Syst Evol Microbiol	201306	1	30	0
24604636	http://dx.doi.org/10.3354/dao02621	Genome Announc	201400	1	30	0
22641172	http://dx.doi.org/10.5061/dryad.1v62kr3q	Mol Phylogenet Evol	201209	1	30	0
22564289	http://dx.doi.org/10.5061/dryad.41h46j37	BMC Genet	201200	1	30	0
24741440	http://dx.doi.org/10.5281/zenodo.7719	F1000Res	201400	1	30	0
24627804	http://dx.doi.org/10.5281/zenodo.8303	F1000Res	201400	1	30	0
22736059	http://dx.doi.org/10.5447/IPK/2012/4	J Integr Bioinform	201200	1	30	0
23150794	http://dx.doi.org/10.7554/eLife.00003.001	Elife	201200	1	30	0
23110252	http://dx.doi.org/10.7554/eLife.00005.001	Elife	201200	1	30	0
23150795	http://dx.doi.org/10.7554/eLife.00011.001	Elife	201200	1	30	0
23359858	http://dx.doi.org/10.7554/eLife.00012.001	Elife	201300	1	30	0
23066504	http://dx.doi.org/10.7554/eLife.00013.001	Elife	201200	1	30	0
23110253	http://dx.doi.org/10.7554/eLife.00031.001	Elife	201200	1	30	0
24015354	http://dx.doi.org/10.7554/eLife.00036.001	Elife	201300	1	30	0
23251783	http://dx.doi.org/10.7554/eLife.00047.001	Elife	201200	1	30	0
23066505	http://dx.doi.org/10.7554/eLife.00048.001	Elife	201200	1	30	0
23150796	http://dx.doi.org/10.7554/eLife.00049.001	Elife	201200	1	30	0
23240081	http://dx.doi.org/10.7554/eLife.00051.001	Elife	201200	1	30	0
23240082	http://dx.doi.org/10.7554/eLife.00067.001	Elife	201200	1	30	0
23256041	http://dx.doi.org/10.7554/eLife.00090.001	Elife	201200	1	30	0
23110254	http://dx.doi.org/10.7554/eLife.00102.001	Elife	201200	1	30	0
23390586	http://dx.doi.org/10.7554/eLife.00105.001	Elife	201300	1	30	0
23240085	http://dx.doi.org/10.7554/eLife.00109.001	Elife	201200	1	30	0
23326639	http://dx.doi.org/10.7554/eLife.00116.001	Elife	201300	1	30	0
23275833	http://dx.doi.org/10.7554/eLife.00117.001	Elife	201200	1	30	0
23482306	http://dx.doi.org/10.7554/eLife.00133.001	Elife	201300	1	30	0
23326640	http://dx.doi.org/10.7554/eLife.00160.001	Elife	201300	1	30	0
23326641	http://dx.doi.org/10.7554/eLife.00170.001	Elife	201300	1	30	0
23240086	http://dx.doi.org/10.7554/eLife.00171.001	Elife	201200	1	30	0
23150798	http://dx.doi.org/10.7554/eLife.00173.001	Elife	201200	1	30	0
23359859	http://dx.doi.org/10.7554/eLife.00178.001	Elife	201300	1	30	0
23256042	http://dx.doi.org/10.7554/eLife.00181.001	Elife	201200	1	30	0
23358702	http://dx.doi.org/10.7554/eLife.00183.001	Elife	201300	1	30	0
23240087	http://dx.doi.org/10.7554/eLife.00184.001	Elife	201200	1	30	0
23482940	http://dx.doi.org/10.7554/eLife.00190.001	Elife	201300	1	30	0
23256043	http://dx.doi.org/10.7554/eLife.00205.001	Elife	201200	1	30	0
23483797	http://dx.doi.org/10.7554/eLife.00218.001	Elife	201300	1	30	0
23986861	http://dx.doi.org/10.7554/eLife.00220.001	Elife	201300	1	30	0
23326642	http://dx.doi.org/10.7554/eLife.00231.001	Elife	201300	1	30	0
24040508	http://dx.doi.org/10.7554/eLife.00247.001	Elife	201300	1	30	0
23330067	http://dx.doi.org/10.7554/eLife.00248.001	Elife	201200	1	30	0
23538384	http://dx.doi.org/10.7554/eLife.00260.001	Elife	201300	1	30	0
23543845	http://dx.doi.org/10.7554/eLife.00269.001	Elife	201300	1	30	0
23577232	http://dx.doi.org/10.7554/eLife.00278.001	Elife	201300	1	30	0
23425906	http://dx.doi.org/10.7554/eLife.00290.001	Elife	201300	1	30	0
23426999	http://dx.doi.org/10.7554/eLife.00291.001	Elife	201300	1	30	0
23878721	http://dx.doi.org/10.7554/eLife.00299.001	Elife	201300	1	30	0
23390587	http://dx.doi.org/10.7554/eLife.00306.001	Elife	201300	1	30	0
23358411	http://dx.doi.org/10.7554/eLife.00308.001	Elife	201300	1	30	0
23251785	http://dx.doi.org/10.7554/eLife.00311.001	Elife	201200	1	30	0
23538967	http://dx.doi.org/10.7554/eLife.00312.001	Elife	201300	1	30	0
23390588	http://dx.doi.org/10.7554/eLife.00321.001	Elife	201300	1	30	0
23795287	http://dx.doi.org/10.7554/eLife.00324.001	Elife	201300	1	30	0
23471103	http://dx.doi.org/10.7554/eLife.00327.001	Elife	201300	1	30	0
23550179	http://dx.doi.org/10.7554/eLife.00333.001	Elife	201300	1	30	0
23741615	http://dx.doi.org/10.7554/eLife.00334.001	Elife	201300	1	30	0
23539289	http://dx.doi.org/10.7554/eLife.00336.001	Elife	201300	1	30	0
23467541	http://dx.doi.org/10.7554/eLife.00348.001	Elife	201300	1	30	0
23539454	http://dx.doi.org/10.7554/eLife.00354.001	Elife	201300	1	30	0
23682311	http://dx.doi.org/10.7554/eLife.00358.001	Elife	201300	1	30	0
23599891	http://dx.doi.org/10.7554/eLife.00362.001	Elife	201300	1	30	0
23577233	http://dx.doi.org/10.7554/eLife.00367.001	Elife	201300	1	30	0
23539368	http://dx.doi.org/10.7554/eLife.00378.001	Elife	201300	1	30	0
23853709	http://dx.doi.org/10.7554/eLife.00380.001	Elife	201300	1	30	0
23467508	http://dx.doi.org/10.7554/eLife.00400.001	Elife	201300	1	30	0
23755360	http://dx.doi.org/10.7554/eLife.00411.001	Elife	201300	1	30	0
23599892	http://dx.doi.org/10.7554/eLife.00415.001	Elife	201300	1	30	0
23682312	http://dx.doi.org/10.7554/eLife.00421.001	Elife	201300	1	30	0
23682313	http://dx.doi.org/10.7554/eLife.00422.001	Elife	201300	1	30	0
23741616	http://dx.doi.org/10.7554/eLife.00425.001	Elife	201300	1	30	0
23705068	http://dx.doi.org/10.7554/eLife.00429.001	Elife	201300	1	30	0
23577234	http://dx.doi.org/10.7554/eLife.00435.001	Elife	201300	1	30	0
23599893	http://dx.doi.org/10.7554/eLife.00458.001	Elife	201300	1	30	0
23599894	http://dx.doi.org/10.7554/eLife.00459.001	Elife	201300	1	30	0
23427024	http://dx.doi.org/10.7554/eLife.00461.001	Elife	201300	1	30	0
23682314	http://dx.doi.org/10.7554/eLife.00467.001	Elife	201300	1	30	0
23386978	http://dx.doi.org/10.7554/eLife.00471.001	Elife	201300	1	30	0
23638299	http://dx.doi.org/10.7554/eLife.00473.001	Elife	201300	1	30	0
23638300	http://dx.doi.org/10.7554/eLife.00481.001	Elife	201300	1	30	0
23599895	http://dx.doi.org/10.7554/eLife.00482.001	Elife	201300	1	30	0
23741617	http://dx.doi.org/10.7554/eLife.00498.001	Elife	201300	1	30	0
23580326	http://dx.doi.org/10.7554/eLife.00499.001	Elife	201300	1	30	0
23795288	http://dx.doi.org/10.7554/eLife.00505.001	Elife	201300	1	30	0
24040509	http://dx.doi.org/10.7554/eLife.00508.001	Elife	201300	1	30	0
23805378	http://dx.doi.org/10.7554/eLife.00518.001	Elife	201300	1	30	0
23930223	http://dx.doi.org/10.7554/eLife.00522.001	Elife	201300	1	30	0
23755361	http://dx.doi.org/10.7554/eLife.00523.001	Elife	201300	1	30	0
23599896	http://dx.doi.org/10.7554/eLife.00534.001	Elife	201300	1	30	0
23705069	http://dx.doi.org/10.7554/eLife.00537.001	Elife	201300	1	30	0
23878722	http://dx.doi.org/10.7554/eLife.00542.001	Elife	201300	1	30	0
23755362	http://dx.doi.org/10.7554/eLife.00558.001	Elife	201300	1	30	0
23638301	http://dx.doi.org/10.7554/eLife.00592.001	Elife	201300	1	30	0
23705070	http://dx.doi.org/10.7554/eLife.00594.001	Elife	201300	1	30	0
23795289	http://dx.doi.org/10.7554/eLife.00603.001	Elife	201300	1	30	0
23705071	http://dx.doi.org/10.7554/eLife.00626.001	Elife	201300	1	30	0
23682315	http://dx.doi.org/10.7554/eLife.00631.001	Elife	201300	1	30	0
23795290	http://dx.doi.org/10.7554/eLife.00632.001	Elife	201300	1	30	0
23795291	http://dx.doi.org/10.7554/eLife.00633.001	Elife	201300	1	30	0
23795292	http://dx.doi.org/10.7554/eLife.00640.001	Elife	201300	1	30	0
23805379	http://dx.doi.org/10.7554/eLife.00647.001	Elife	201300	1	30	0
23930224	http://dx.doi.org/10.7554/eLife.00654.001	Elife	201300	1	30	0
23741618	http://dx.doi.org/10.7554/eLife.00658.001	Elife	201300	1	30	0
23853710	http://dx.doi.org/10.7554/eLife.00666.001	Elife	201300	1	30	0
23795293	http://dx.doi.org/10.7554/eLife.00668.001	Elife	201300	1	30	0
23805380	http://dx.doi.org/10.7554/eLife.00669.001	Elife	201300	1	30	0
24327557	http://dx.doi.org/10.7554/eLife.00672.001	Elife	201300	1	30	0
23795294	http://dx.doi.org/10.7554/eLife.00675.001	Elife	201300	1	30	0
24040511	http://dx.doi.org/10.7554/eLife.00683.001	Elife	201300	1	30	0
23898398	http://dx.doi.org/10.7554/eLife.00699.001	Elife	201300	1	30	0
23755363	http://dx.doi.org/10.7554/eLife.00704.001	Elife	201300	1	30	0
23878723	http://dx.doi.org/10.7554/eLife.00708.001	Elife	201300	1	30	0
23853712	http://dx.doi.org/10.7554/eLife.00710.001	Elife	201300	1	30	0
23853713	http://dx.doi.org/10.7554/eLife.00712.001	Elife	201300	1	30	0
24015356	http://dx.doi.org/10.7554/eLife.00726.001	Elife	201300	1	30	0
23741619	http://dx.doi.org/10.7554/eLife.00731.001	Elife	201300	1	30	0
23805381	http://dx.doi.org/10.7554/eLife.00736.001	Elife	201300	1	30	0
23795295	http://dx.doi.org/10.7554/eLife.00744.001	Elife	201300	1	30	0
23795296	http://dx.doi.org/10.7554/eLife.00745.001	Elife	201300	1	30	0
23805382	http://dx.doi.org/10.7554/eLife.00747.001	Elife	201300	1	30	0
23682316	http://dx.doi.org/10.7554/eLife.00757.001	Elife	201300	1	30	0
23898399	http://dx.doi.org/10.7554/eLife.00762.001	Elife	201300	1	30	0
23908765	http://dx.doi.org/10.7554/eLife.00768.001	Elife	201300	1	30	0
23991283	http://dx.doi.org/10.7554/eLife.00772.001	Elife	201300	1	30	0
24150750	http://dx.doi.org/10.7554/eLife.00776.001	Elife	201301	1	30	0
23840928	http://dx.doi.org/10.7554/eLife.00778.001	Elife	201300	1	30	0
23908766	http://dx.doi.org/10.7554/eLife.00780.001	Elife	201300	1	30	0
23840929	http://dx.doi.org/10.7554/eLife.00782.001	Elife	201300	1	30	0
23951545	http://dx.doi.org/10.7554/eLife.00785.001	Elife	201300	1	30	0
23840930	http://dx.doi.org/10.7554/eLife.00790.001	Elife	201300	1	30	0
23840931	http://dx.doi.org/10.7554/eLife.00800.001	Elife	201300	1	30	0
23853714	http://dx.doi.org/10.7554/eLife.00801.001	Elife	201300	1	30	0
23878724	http://dx.doi.org/10.7554/eLife.00802.001	Elife	201300	1	30	0
23795297	http://dx.doi.org/10.7554/eLife.00808.001	Elife	201300	1	30	0
23991284	http://dx.doi.org/10.7554/eLife.00824.001	Elife	201300	1	30	0
23878725	http://dx.doi.org/10.7554/eLife.00825.001	Elife	201300	1	30	0
23936628	http://dx.doi.org/10.7554/eLife.00828.001	Elife	201300	1	30	0
24550251	http://dx.doi.org/10.7554/eLife.00829.001	Elife	201400	1	30	0
23908769	http://dx.doi.org/10.7554/eLife.00845.001	Elife	201300	1	30	0
23878726	http://dx.doi.org/10.7554/eLife.00857.001	Elife	201300	1	30	0
23951546	http://dx.doi.org/10.7554/eLife.00861.001	Elife	201300	1	30	0
23986862	http://dx.doi.org/10.7554/eLife.00863.001	Elife	201300	1	30	0
23898400	http://dx.doi.org/10.7554/eLife.00868.001	Elife	201300	1	30	0
24137536	http://dx.doi.org/10.7554/eLife.00882.001	Elife	201300	1	30	0
24015358	http://dx.doi.org/10.7554/eLife.00884.001	Elife	201300	1	30	0
23991285	http://dx.doi.org/10.7554/eLife.00886.001	Elife	201300	1	30	0
24192035	http://dx.doi.org/10.7554/eLife.00924.001	Elife	201300	1	30	0
24151544	http://dx.doi.org/10.7554/eLife.00932.001	Elife	201300	1	30	0
24252877	http://dx.doi.org/10.7554/eLife.00940.001	Elife	201300	1	30	0
24015359	http://dx.doi.org/10.7554/eLife.00943.001	Elife	201300	1	30	0
23930225	http://dx.doi.org/10.7554/eLife.00947.001	Elife	201300	1	30	0
23898401	http://dx.doi.org/10.7554/eLife.00953.001	Elife	201300	1	30	0
24220506	http://dx.doi.org/10.7554/eLife.00960.001	Elife	201300	1	30	0
24082995	http://dx.doi.org/10.7554/eLife.00961.001	Elife	201300	1	30	0
24151545	http://dx.doi.org/10.7554/eLife.00966.001	Elife	201300	1	30	0
23951547	http://dx.doi.org/10.7554/eLife.00967.001	Elife	201300	1	30	0
24192036	http://dx.doi.org/10.7554/eLife.00969.001	Elife	201300	1	30	0
24066225	http://dx.doi.org/10.7554/eLife.00971.001	Elife	201300	1	30	0
24381244	http://dx.doi.org/10.7554/eLife.00983.001	Elife	201300	1	30	0
24137537	http://dx.doi.org/10.7554/eLife.00994.001	Elife	201300	1	30	0
24137538	http://dx.doi.org/10.7554/eLife.00999.001	Elife	201300	1	30	0
24066226	http://dx.doi.org/10.7554/eLife.01004.001	Elife	201300	1	30	0
24015360	http://dx.doi.org/10.7554/eLife.01008.001	Elife	201300	1	30	0
24137539	http://dx.doi.org/10.7554/eLife.01009.001	Elife	201300	1	30	0
24336796	http://dx.doi.org/10.7554/eLife.01020.001	Elife	201300	1	30	0
24052813	http://dx.doi.org/10.7554/eLife.01071.001	Elife	201300	1	30	0
24062941	http://dx.doi.org/10.7554/eLife.01074.001	Elife	201300	1	30	0
23991286	http://dx.doi.org/10.7554/eLife.01084.001	Elife	201300	1	30	0
24286829	http://dx.doi.org/10.7554/eLife.01085.001	Elife	201300	1	30	0
24220507	http://dx.doi.org/10.7554/eLife.01086.001	Elife	201300	1	30	0
24302568	http://dx.doi.org/10.7554/eLife.01096.001	Elife	201300	1	30	0
24175087	http://dx.doi.org/10.7554/eLife.01098.001	Elife	201300	1	30	0
24137540	http://dx.doi.org/10.7554/eLife.01102.001	Elife	201300	1	30	0
24137541	http://dx.doi.org/10.7554/eLife.01104.001	Elife	201300	1	30	0
24137542	http://dx.doi.org/10.7554/eLife.01120.001	Elife	201300	1	30	0
24171102	http://dx.doi.org/10.7554/eLife.01123.001	Elife	201300	1	30	0
24192037	http://dx.doi.org/10.7554/eLife.01133.001	Elife	201300	1	30	0
24052814	http://dx.doi.org/10.7554/eLife.01160.001	Elife	201300	1	30	0
24347543	http://dx.doi.org/10.7554/eLife.01169.001	Elife	201300	1	30	0
24302569	http://dx.doi.org/10.7554/eLife.01179.001	Elife	201300	1	30	0
24220508	http://dx.doi.org/10.7554/eLife.01180.001	Elife	201300	1	30	0
24448406	http://dx.doi.org/10.7554/eLife.01201.001	Elife	201400	1	30	0
24368731	http://dx.doi.org/10.7554/eLife.01206.001	Elife	201300	1	30	0
24151546	http://dx.doi.org/10.7554/eLife.01211.001	Elife	201300	1	30	0
24220509	http://dx.doi.org/10.7554/eLife.01213.001	Elife	201300	1	30	0
24171103	http://dx.doi.org/10.7554/eLife.01222.001	Elife	201300	1	30	0
24302570	http://dx.doi.org/10.7554/eLife.01228.001	Elife	201300	1	30	0
24327559	http://dx.doi.org/10.7554/eLife.01229.001	Elife	201300	1	30	0
24171104	http://dx.doi.org/10.7554/eLife.01236.001	Elife	201300	1	30	0
24448407	http://dx.doi.org/10.7554/eLife.01239.001	Elife	201400	1	30	0
24220510	http://dx.doi.org/10.7554/eLife.01273.001	Elife	201300	1	30	0
24368732	http://dx.doi.org/10.7554/eLife.01287.001	Elife	201300	1	30	0
24327560	http://dx.doi.org/10.7554/eLife.01289.001	Elife	201300	1	30	0
24282236	http://dx.doi.org/10.7554/eLife.01293.001	Elife	201300	1	30	0
24282237	http://dx.doi.org/10.7554/eLife.01295.001	Elife	201300	1	30	0
24137546	http://dx.doi.org/10.7554/eLife.01296.001	Elife	201300	1	30	0
24175088	http://dx.doi.org/10.7554/eLife.01298.001	Elife	201300	1	30	0
24347545	http://dx.doi.org/10.7554/eLife.01299.001	Elife	201300	1	30	0
24368733	http://dx.doi.org/10.7554/eLife.01305.001	Elife	201300	1	30	0
24618895	http://dx.doi.org/10.7554/eLife.01308.001	Elife	201400	1	30	0
24596147	http://dx.doi.org/10.7554/eLife.01310.001	Elife	201400	1	30	0
24302571	http://dx.doi.org/10.7554/eLife.01312.001	Elife	201300	1	30	0
24192038	http://dx.doi.org/10.7554/eLife.01319.001	Elife	201300	1	30	0
24596148	http://dx.doi.org/10.7554/eLife.01322.001	Elife	201400	1	30	0
24252873	http://dx.doi.org/10.7554/eLife.01323.001	Elife	201300	1	30	0
24363105	http://dx.doi.org/10.7554/eLife.01339.001	Elife	201300	1	30	0
24171105	http://dx.doi.org/10.7554/eLife.01340.001	Elife	201300	1	30	0
24327562	http://dx.doi.org/10.7554/eLife.01341.001	Elife	201300	1	30	0
24252878	http://dx.doi.org/10.7554/eLife.01345.001	Elife	201300	1	30	0
24252879	http://dx.doi.org/10.7554/eLife.01350.001	Elife	201300	1	30	0
24473076	http://dx.doi.org/10.7554/eLife.01355.001	Elife	201400	1	30	0
24714491	http://dx.doi.org/10.7554/eLife.01370.001	Elife	201400	1	30	0
24424411	http://dx.doi.org/10.7554/eLife.01385.001	Elife	201400	1	30	0
24399457	http://dx.doi.org/10.7554/eLife.01386.001	Elife	201400	1	30	0
24347546	http://dx.doi.org/10.7554/eLife.01402.001	Elife	201300	1	30	0
24473071	http://dx.doi.org/10.7554/eLife.01412.001	Elife	201300	1	30	0
24473072	http://dx.doi.org/10.7554/eLife.01434.001	Elife	201300	1	30	0
24670955	http://dx.doi.org/10.7554/eLife.01438.001	Elife	201400	1	30	0
24424412	http://dx.doi.org/10.7554/eLife.01439.001	Elife	201400	1	30	0
24599282	http://dx.doi.org/10.7554/eLife.01440.001	Elife	201400	1	30	0
24424413	http://dx.doi.org/10.7554/eLife.01457.001	Elife	201400	1	30	0
24668166	http://dx.doi.org/10.7554/eLife.01465.001	Elife	201400	1	30	0
24497543	http://dx.doi.org/10.7554/eLife.01473.001	Elife	201400	1	30	0
24448408	http://dx.doi.org/10.7554/eLife.01479.001	Elife	201400	1	30	0
24473077	http://dx.doi.org/10.7554/eLife.01481.001	Elife	201400	1	30	0
24347548	http://dx.doi.org/10.7554/eLife.01482.001	Elife	201300	1	30	0
24497544	http://dx.doi.org/10.7554/eLife.01483.001	Elife	201400	1	30	0
24448409	http://dx.doi.org/10.7554/eLife.01488.001	Elife	201400	1	30	0
24569476	http://dx.doi.org/10.7554/eLife.01489.001	Elife	201400	1	30	0
24569477	http://dx.doi.org/10.7554/eLife.01498.001	Elife	201400	1	30	0
24347549	http://dx.doi.org/10.7554/eLife.01501.001	Elife	201300	1	30	0
24569478	http://dx.doi.org/10.7554/eLife.01524.001	Elife	201400	1	30	0
24618896	http://dx.doi.org/10.7554/eLife.01530.001	Elife	201400	1	30	0
24550253	http://dx.doi.org/10.7554/eLife.01535.001	Elife	201400	1	30	0
24399458	http://dx.doi.org/10.7554/eLife.01539.001	Elife	201400	1	30	0
24302573	http://dx.doi.org/10.7554/eLife.01557.001	Elife	201300	1	30	0
24520159	http://dx.doi.org/10.7554/eLife.01567.001	Elife	201400	1	30	0
24520160	http://dx.doi.org/10.7554/eLife.01569.001	Elife	201400	1	30	0
24381248	http://dx.doi.org/10.7554/eLife.01574.001	Elife	201300	1	30	0
24520161	http://dx.doi.org/10.7554/eLife.01581.001	Elife	201400	1	30	0
24737859	http://dx.doi.org/10.7554/eLife.01596.001	Elife	201400	1	30	0
24473074	http://dx.doi.org/10.7554/eLife.01604.001	Elife	201300	1	30	0
24497546	http://dx.doi.org/10.7554/eLife.01607.001	Elife	201400	1	30	0
24473075	http://dx.doi.org/10.7554/eLife.01610.001	Elife	201300	1	30	0
24520163	http://dx.doi.org/10.7554/eLife.01623.001	Elife	201400	1	30	0
24596151	http://dx.doi.org/10.7554/eLife.01630.001	Elife	201400	1	30	0
24668167	http://dx.doi.org/10.7554/eLife.01632.001	Elife	201400	1	30	0
24714492	http://dx.doi.org/10.7554/eLife.01659.001	Elife	201400	1	30	0
24642407	http://dx.doi.org/10.7554/eLife.01671.001	Elife	201400	1	30	0
24714493	http://dx.doi.org/10.7554/eLife.01684.001	Elife	201400	1	30	0
24737860	http://dx.doi.org/10.7554/eLife.01694.001	Elife	201400	1	30	0
24618897	http://dx.doi.org/10.7554/eLife.01695.001	Elife	201400	1	30	0
24755286	http://dx.doi.org/10.7554/eLife.01699.001	Elife	201400	1	30	0
24520164	http://dx.doi.org/10.7554/eLife.01715.001	Elife	201400	1	30	0
24668168	http://dx.doi.org/10.7554/eLife.01724.001	Elife	201400	1	30	0
24755287	http://dx.doi.org/10.7554/eLife.01730.001	Elife	201400	1	30	0
24737861	http://dx.doi.org/10.7554/eLife.01739.001	Elife	201400	1	30	0
24381249	http://dx.doi.org/10.7554/eLife.01749.001	Elife	201300	1	30	0
24473078	http://dx.doi.org/10.7554/eLife.01754.001	Elife	201400	1	30	0
24473079	http://dx.doi.org/10.7554/eLife.01775.001	Elife	201400	1	30	0
24692446	http://dx.doi.org/10.7554/eLife.01808.001	Elife	201400	1	30	0
24618899	http://dx.doi.org/10.7554/eLife.01828.001	Elife	201400	1	30	0
24755288	http://dx.doi.org/10.7554/eLife.01831.001	Elife	201400	1	30	0
24642408	http://dx.doi.org/10.7554/eLife.01832.001	Elife	201400	1	30	0
24550254	http://dx.doi.org/10.7554/eLife.01833.001	Elife	201400	1	30	0
24642409	http://dx.doi.org/10.7554/eLife.01849.001	Elife	201400	1	30	0
24448410	http://dx.doi.org/10.7554/eLife.01856.001	Elife	201400	1	30	0
24737863	http://dx.doi.org/10.7554/eLife.01861.001	Elife	201400	1	30	0
24668169	http://dx.doi.org/10.7554/eLife.01867.001	Elife	201400	1	30	0
24692447	http://dx.doi.org/10.7554/eLife.01892.001	Elife	201400	1	30	0
24520165	http://dx.doi.org/10.7554/eLife.01916.001	Elife	201400	1	30	0
24642410	http://dx.doi.org/10.7554/eLife.01939.001	Elife	201400	1	30	0
24719192	http://dx.doi.org/10.7554/eLife.01944.001	Elife	201400	1	30	0
24668170	http://dx.doi.org/10.7554/eLife.01948.001	Elife	201400	1	30	0
24569482	http://dx.doi.org/10.7554/eLife.01963.001	Elife	201400	1	30	0
24740969	http://dx.doi.org/10.7554/eLife.01967.001	Elife	201400	1	30	0
24668171	http://dx.doi.org/10.7554/eLife.01982.001	Elife	201400	1	30	0
24692448	http://dx.doi.org/10.7554/eLife.01993.001	Elife	201400	1	30	0
24642411	http://dx.doi.org/10.7554/eLife.01998.001	Elife	201400	1	30	0
24714495	http://dx.doi.org/10.7554/eLife.02025.001	Elife	201400	1	30	0
24642412	http://dx.doi.org/10.7554/eLife.02040.001	Elife	201400	1	30	0
24737864	http://dx.doi.org/10.7554/eLife.02042.001	Elife	201400	1	30	0
24521543	http://dx.doi.org/10.7554/eLife.02046.001	Elife	201400	1	30	0
24755289	http://dx.doi.org/10.7554/eLife.02053.001	Elife	201400	1	30	0
24755290	http://dx.doi.org/10.7554/eLife.02076.001	Elife	201400	1	30	0
24642413	http://dx.doi.org/10.7554/eLife.02109.001	Elife	201400	1	30	0
24670956	http://dx.doi.org/10.7554/eLife.02115.001	Elife	201400	1	30	0
24714497	http://dx.doi.org/10.7554/eLife.02148.001	Elife	201400	1	30	0
24668172	http://dx.doi.org/10.7554/eLife.02151.001	Elife	201400	1	30	0
24668173	http://dx.doi.org/10.7554/eLife.02172.001	Elife	201400	1	30	0
24755291	http://dx.doi.org/10.7554/eLife.02181.001	Elife	201400	1	30	0
24737865	http://dx.doi.org/10.7554/eLife.02238.001	Elife	201400	1	30	0
24755292	http://dx.doi.org/10.7554/eLife.02450.001	Elife	201400	1	30	0
10542022	http://link.springer.de/link/service/journals/00705/bibs/9144009/91441725.htm	Arch Virol	199900	1	30	0
10390543	http://link.springer-ny.com/link/service/journals/00020/bibs/5n5p261.html	Mol Med	199905	1	30	0
10390545	http://link.springer-ny.com/link/service/journals/00020/bibs/5n5p287	Mol Med	199905	1	30	0
10390546	http://link.springer-ny.com/link/service/journals/00020/bibs/5n5p301	Mol Med	199905	1	30	0
10390547	http://link.springer-ny.com/link/service/journals/00020/bibs/5n5p313.html	Mol Med	199905	1	30	0
10390548	http://link.springer-ny.com/link/service/journals/00020/bibs/5n5p320.html	Mol Med	199905	1	30	0
10390549	http://link.springer-ny.com/link/service/journals/00020/bibs/5n5p334	Mol Med	199905	1	30	0
10398749	http://link.springer-ny.com/link/service/journals/00203/bibs/172n1p31.html	Arch Microbiol	199907	1	30	0
10398752	http://link.springer-ny.com/link/service/journals/00203/bibs/172n1p51.html	Arch Microbiol	199907	1	30	0
10369729	http://link.springer-ny.com/link/service/journals/00223/bibs/65n1p23	Calcif Tissue Int	199907	1	30	0
10541758	http://link.springer-ny.com/link/service/journals/00223/bibs/65n5p352.html	Calcif Tissue Int	199911	1	30	0
10541770	http://link.springer-ny.com/link/service/journals/00223/bibs/65n5p411.html	Calcif Tissue Int	199911	1	30	0
10398763	http://link.springer-ny.com/link/service/journals/00244/bibs/37n2p145.html	Arch Environ Contam Toxicol	199908	1	30	0
10398769	http://link.springer-ny.com/link/service/journals/00244/bibs/37n2p190.html	Arch Environ Contam Toxicol	199908	1	30	0
10398770	http://link.springer-ny.com/link/service/journals/00244/bibs/37n2p196.html	Arch Environ Contam Toxicol	199908	1	30	0
10398773	http://link.springer-ny.com/link/service/journals/00244/bibs/37n2p227.html	Arch Environ Contam Toxicol	199908	1	30	0
10398774	http://link.springer-ny.com/link/service/journals/00244/bibs/37n2p236.html	Arch Environ Contam Toxicol	199908	1	30	0
10398775	http://link.springer-ny.com/link/service/journals/00244/bibs/37n2p242.html	Arch Environ Contam Toxicol	199908	1	30	0
10398776	http://link.springer-ny.com/link/service/journals/00244/bibs/37n2p251.html	Arch Environ Contam Toxicol	199908	1	30	0
10398777	http://link.springer-ny.com/link/service/journals/00244/bibs/37n2p258.html	Arch Environ Contam Toxicol	199908	1	30	0
10398778	http://link.springer-ny.com/link/service/journals/00244/bibs/37n2p267.html	Arch Environ Contam Toxicol	199908	1	30	0
10508889	http://link.springer-ny.com/link/service/journals/00244/bibs/37n4p427.html	Arch Environ Contam Toxicol	199911	1	30	0
10508890	http://link.springer-ny.com/link/service/journals/00244/bibs/37n4p434.html	Arch Environ Contam Toxicol	199911	1	30	0
10508891	http://link.springer-ny.com/link/service/journals/00244/bibs/37n4p440.html	Arch Environ Contam Toxicol	199911	1	30	0
10508892	http://link.springer-ny.com/link/service/journals/00244/bibs/37n4p445.html	Arch Environ Contam Toxicol	199911	1	30	0
10508893	http://link.springer-ny.com/link/service/journals/00244/bibs/37n4p458.html	Arch Environ Contam Toxicol	199911	1	30	0
10508894	http://link.springer-ny.com/link/service/journals/00244/bibs/37n4p472.html	Arch Environ Contam Toxicol	199911	1	30	0
10508896	http://link.springer-ny.com/link/service/journals/00244/bibs/37n4p488.html	Arch Environ Contam Toxicol	199911	1	30	0
10508897	http://link.springer-ny.com/link/service/journals/00244/bibs/37n4p496.html	Arch Environ Contam Toxicol	199911	1	30	0
10508898	http://link.springer-ny.com/link/service/journals/00244/bibs/37n4p503.html	Arch Environ Contam Toxicol	199911	1	30	0
10508900	http://link.springer-ny.com/link/service/journals/00244/bibs/37n4p519.html	Arch Environ Contam Toxicol	199911	1	30	0
10508901	http://link.springer-ny.com/link/service/journals/00244/bibs/37n4p529.html	Arch Environ Contam Toxicol	199911	1	30	0
10508902	http://link.springer-ny.com/link/service/journals/00244/bibs/37n4p536.html	Arch Environ Contam Toxicol	199911	1	30	0
10508903	http://link.springer-ny.com/link/service/journals/00244/bibs/37n4p542.html	Arch Environ Contam Toxicol	199911	1	30	0
10508904	http://link.springer-ny.com/link/service/journals/00244/bibs/37n4p548.html	Arch Environ Contam Toxicol	199911	1	30	0
10508905	http://link.springer-ny.com/link/service/journals/00244/bibs/37n4p554.html	Arch Environ Contam Toxicol	199911	1	30	0
10501945	http://link.springer-ny.com/link/service/journals/00335/bibs/10n10p942.html	Mamm Genome	199910	1	30	0
17895727	http://links.lww.com/A100	Am J Nurs	200710	1	30	0
17895733	http://links.lww.com/A101	Am J Nurs	200710	1	30	0
19404081	http://links.lww.com/A1170	Dis Colon Rectum	200904	1	30	0
19581866	http://links.lww.com/A1308	Dis Colon Rectum	200906	1	30	0
18049065	http://links.lww.com/A204	Am J Nurs	200712	1	30	0
18049062	http://links.lww.com/A209	Am J Nurs	200712	1	30	0
18156861	http://links.lww.com/A211	Am J Nurs	200801	1	30	0
18156858	http://links.lww.com/A216	Am J Nurs	200801	1	30	0
18227672	http://links.lww.com/A221	Am J Nurs	200802	1	30	0
18227668	http://links.lww.com/A226	Am J Nurs	200802	1	30	0
18316908	http://links.lww.com/A231	Am J Nurs	200803	1	30	0
18316912	http://links.lww.com/A236	Am J Nurs	200803	1	30	0
18367933	http://links.lww.com/A241	Am J Nurs	200804	1	30	0
18367931	http://links.lww.com/A246	Am J Nurs	200804	1	30	0
18580131	http://links.lww.com/A251	Am J Nurs	200807	1	30	0
18434798	http://links.lww.com/A261	Am J Nurs	200805	1	30	0
19112274	http://links.lww.com/A266	Am J Nurs	200901	1	30	0
18946267	http://links.lww.com/A271	Am J Nurs	200811	1	30	0
18580129	http://links.lww.com/A276	Am J Nurs	200807	1	30	0
18664760	http://links.lww.com/A281	Am J Nurs	200808	1	30	0
18664766	http://links.lww.com/A286	Am J Nurs	200808	1	30	0
18756161	http://links.lww.com/A291	Am J Nurs	200809	1	30	0
18756158	http://links.lww.com/A296	Am J Nurs	200809	1	30	0
18827544	http://links.lww.com/A301	Am J Nurs	200810	1	30	0
18827546	http://links.lww.com/A306	Am J Nurs	200810	1	30	0
18946269	http://links.lww.com/A316	Am J Nurs	200811	1	30	0
19033914	http://links.lww.com/A321	Am J Nurs	200812	1	30	0
19033917	http://links.lww.com/A326	Am J Nurs	200812	1	30	0
19333058	http://links.lww.com/A997	Dis Colon Rectum	200903	1	30	0
19333058	http://links.lww.com/A998	Dis Colon Rectum	200903	1	30	0
22610849	http://links.lww.com/AA/A396	Anesth Analg	201208	1	30	0
20551729	http://links.lww.com/CJP/A13	Clin J Pain	201007	1	30	0
24300417	http://links.lww.com/COAI/A6	Curr Opin Allergy Clin Immunol	201402	1	30	0
24184884	http://links.lww.com/COAN/A26	Curr Opin Anaesthesiol	201312	1	30	0
24535215	http://links.lww.com/COCN/A5	Curr Opin Clin Nutr Metab Care	201405	1	30	0
24526012	http://links.lww.com/COE/A5	Curr Opin Endocrinol Diabetes Obes	201404	1	30	0
24247823	http://links.lww.com/CONH/A5	Curr Opin Nephrol Hypertens	201401	1	30	0
24184974	http://links.lww.com/CONR/A22	Curr Opin Neurol	201312	1	30	0
24241447	http://links.lww.com/CONR/A23	Curr Opin Neurol	201402	1	30	0
24370953	http://links.lww.com/COOH/A8	Curr Opin Otolaryngol Head Neck Surg	201402	1	30	0
24366268	http://links.lww.com/COOH/A9	Curr Opin Otolaryngol Head Neck Surg	201402	1	30	0
24100368	http://links.lww.com/COOP/A10	Curr Opin Ophthalmol	201311	1	30	0
24100370	http://links.lww.com/COOP/A11	Curr Opin Ophthalmol	201311	1	30	0
23846188	http://links.lww.com/COOP/A4	Curr Opin Ophthalmol	201309	1	30	0
24048081	http://links.lww.com/COPM/A9	Curr Opin Pulm Med	201311	1	30	0
23917159	http://links.lww.com/COR/A3	Curr Opin Rheumatol	201309	1	30	0
23872903	http://links.lww.com/COR/A4	Curr Opin Rheumatol	201309	1	30	0
24047607	http://links.lww.com/COR/A7	Curr Opin Rheumatol	201311	1	30	0
24022527	http://links.lww.com/DCR/A113	Dis Colon Rectum	201310	1	30	0
24022537	http://links.lww.com/DCR/A114	Dis Colon Rectum	201310	1	30	0
24201395	http://links.lww.com/DCR/A115	Dis Colon Rectum	201312	1	30	0
24105003	http://links.lww.com/DCR/A116	Dis Colon Rectum	201311	1	30	0
24105008	http://links.lww.com/DCR/A117	Dis Colon Rectum	201311	1	30	0
24201389	http://links.lww.com/DCR/A120	Dis Colon Rectum	201312	1	30	0
24316946	http://links.lww.com/DCR/A121	Dis Colon Rectum	201401	1	30	0
24316947	http://links.lww.com/DCR/A122	Dis Colon Rectum	201401	1	30	0
24316953	http://links.lww.com/DCR/A125	Dis Colon Rectum	201401	1	30	0
24401888	http://links.lww.com/DCR/A127	Dis Colon Rectum	201402	1	30	0
20551763	http://links.lww.com/DCR/A39	Dis Colon Rectum	201007	1	30	0
19934929	http://links.lww.com/DCR/A4	Dis Colon Rectum	200912	2	30	0
21304310	http://links.lww.com/DCR/A46	Dis Colon Rectum	201103	1	30	0
21304310	http://links.lww.com/DCR/A47	Dis Colon Rectum	201103	1	30	0
21552129	http://links.lww.com/EDE/A476	Epidemiology	201107	1	30	0
23348065	http://links.lww.com/EDE/A646	Epidemiology	201303	1	30	0
21623186	http://links.lww.com/EJA/A19	Eur J Anaesthesiol	201107	1	30	0
24378488	http://links.lww.com/HP/A19	Health Phys	201402	1	30	0
24378496	http://links.lww.com/HP/A20	Health Phys	201402	1	30	0
24378501	http://links.lww.com/HP/A21	Health Phys	201402	1	30	0
24378492	http://links.lww.com/HP/A22	Health Phys	201402	1	30	0
24378490	http://links.lww.com/HP/A24	Health Phys	201402	1	30	0
24378505	http://links.lww.com/HP/A28	Health Phys	201402	1	30	0
24378504	http://links.lww.com/HP/A29	Health Phys	201402	1	30	0
24378502	http://links.lww.com/HP/A30	Health Phys	201402	1	30	0
21738041	http://links.lww.com/IGC/A40	Int J Gynecol Cancer	201108	1	30	0
24755537	http://links.lww.com/INNOV/A40	Innovations (Phila)	201403	1	30	0
24755537	http://links.lww.com/INNOV/A41	Innovations (Phila)	201403	1	30	0
20216432	http://links.lww.com/JCG/A14	J Clin Gastroenterol	201010	1	30	0
23812048	http://links.lww.com/JNN/A7	J Neurosci Nurs	201308	1	30	0
24025463	http://links.lww.com/JNN/A9	J Neurosci Nurs	201310	1	30	0
23364168	http://links.lww.com/JNPT/A31	J Neurol Phys Ther	201303	1	30	0
23399923	http://links.lww.com/JNPT/A35	J Neurol Phys Ther	201303	1	30	0
23399924	http://links.lww.com/JNPT/A38	J Neurol Phys Ther	201303	1	30	0
23389388	http://links.lww.com/JNPT/A39	J Neurol Phys Ther	201303	1	30	0
23389387	http://links.lww.com/JNPT/A40	J Neurol Phys Ther	201303	1	30	0
23364169	http://links.lww.com/JNPT/A41	J Neurol Phys Ther	201303	1	30	0
23632452	http://links.lww.com/JNPT/A42	J Neurol Phys Ther	201306	1	30	0
23632453	http://links.lww.com/JNPT/A43	J Neurol Phys Ther	201306	1	30	0
23645142	http://links.lww.com/JNPT/A46	J Neurol Phys Ther	201306	1	30	0
23703370	http://links.lww.com/JNPT/A47	J Neurol Phys Ther	201306	1	30	0
24232362	http://links.lww.com/JNPT/A60	J Neurol Phys Ther	201312	1	30	0
24189336	http://links.lww.com/JNPT/A62	J Neurol Phys Ther	201312	1	30	0
24189337	http://links.lww.com/JNPT/A63	J Neurol Phys Ther	201312	1	30	0
24232364	http://links.lww.com/JNPT/A64	J Neurol Phys Ther	201312	1	30	0
24189335	http://links.lww.com/JNPT/A65	J Neurol Phys Ther	201312	1	30	0
24531344	http://links.lww.com/JNPT/A67	J Neurol Phys Ther	201404	1	30	0
24572500	http://links.lww.com/JNPT/A68	J Neurol Phys Ther	201404	1	30	0
24637932	http://links.lww.com/JNPT/A69	J Neurol Phys Ther	201404	1	30	0
24637931	http://links.lww.com/JNPT/A70	J Neurol Phys Ther	201404	1	30	0
23652697	http://links.lww.com/JWOCN/A16	J Wound Ostomy Continence Nurs	201305	1	30	0
23820475	http://links.lww.com/JWOCN/A21	J Wound Ostomy Continence Nurs	201307	1	30	0
24535381	http://links.lww.com/NMC/A22	Nucl Med Commun	201405	1	30	0
23400025	http://links.lww.com/OPX/A114	Optom Vis Sci	201303	1	30	0
24356312	http://links.lww.com/PPT/A50	Pediatr Phys Ther	201400	1	30	0
20216332	http://links.lww.com/RHU/A8	J Clin Rheumatol	201004	1	30	0
21304378	http://links.lww.com/SLE/A27	Surg Laparosc Endosc Percutan Tech	201102	1	30	0
21857473	http://links.lww.com/SLE/A33	Surg Laparosc Endosc Percutan Tech	201108	1	30	0
21857471	http://links.lww.com/SLE/A36andSupplementalDigitalContent2	Surg Laparosc Endosc Percutan Tech	201108	1	30	0
21857470	http://links.lww.com/SLE/A45	Surg Laparosc Endosc Percutan Tech	201108	1	30	0
21857470	http://links.lww.com/SLE/A46	Surg Laparosc Endosc Percutan Tech	201108	1	30	0
22318081	http://links.lww.com/SLE/A54	Surg Laparosc Endosc Percutan Tech	201202	1	30	0
22487646	http://links.lww.com/SLE/A55	Surg Laparosc Endosc Percutan Tech	201204	1	30	0
22874696	http://links.lww.com/SLE/A67	Surg Laparosc Endosc Percutan Tech	201208	1	30	0
23047411	http://links.lww.com/SLE/A73	Surg Laparosc Endosc Percutan Tech	201210	1	30	0
23752025	http://links.lww.com/SLE/A74	Surg Laparosc Endosc Percutan Tech	201306	1	30	0
22928911	http://proteopedia.org/w/Journal	J Biomol Struct Dyn	201300	1	30	0
23383626	http://proteopedia.org/w/Journal:JBSD:10	J Biomol Struct Dyn	201402	1	30	0
23383724	http://proteopedia.org/w/Journal:JBSD:11	J Biomol Struct Dyn	201402	1	30	0
23384279	http://proteopedia.org/w/Journal:JBSD:17	J Biomol Struct Dyn	201401	1	30	0
23607706	http://proteopedia.org/w/Journal:JBSD:19	J Biomol Struct Dyn	201310	1	30	0
22928939	http://proteopedia.org/w/Journal:JBSD:2	J Biomol Struct Dyn	201300	1	30	0
23025308	http://proteopedia.org/w/Journal:JBSD:20	J Biomol Struct Dyn	201310	1	30	0
23025271	http://proteopedia.org/w/Journal:JBSD:21	J Biomol Struct Dyn	201310	1	30	0
23025251	http://proteopedia.org/w/Journal:JBSD:22	J Biomol Struct Dyn	201310	1	30	0
23030454	http://proteopedia.org/w/Journal:JBSD:23	J Biomol Struct Dyn	201310	1	30	0
23030549	http://proteopedia.org/w/Journal:JBSD:24	J Biomol Struct Dyn	201310	1	30	0
23034078	http://proteopedia.org/w/Journal:JBSD:25	J Biomol Struct Dyn	201310	1	30	0
23072300	http://proteopedia.org/w/Journal:JBSD:26	J Biomol Struct Dyn	201310	1	30	0
23527594	http://proteopedia.org/w/Journal:JBSD:27	J Biomol Struct Dyn	201402	1	30	0
23075283	http://proteopedia.org/w/Journal:JBSD:28	J Biomol Struct Dyn	201300	1	30	0
23146021	http://proteopedia.org/w/Journal:JBSD:29	J Biomol Struct Dyn	201300	1	30	0
22928968	http://proteopedia.org/w/Journal:JBSD:3	J Biomol Struct Dyn	201300	1	30	0
23075261	http://proteopedia.org/w/Journal:JBSD:30	J Biomol Struct Dyn	201310	1	30	0
23153072	http://proteopedia.org/w/Journal:JBSD:32	J Biomol Struct Dyn	201300	1	30	0
23527569	http://proteopedia.org/w/Journal:JBSD:33	J Biomol Struct Dyn	201402	1	30	0
23527686	http://proteopedia.org/w/Journal:JBSD:34	J Biomol Struct Dyn	201402	1	30	0
23256852	http://proteopedia.org/w/Journal:JBSD:39	J Biomol Struct Dyn	201401	1	30	0
22934595	http://proteopedia.org/w/Journal:JBSD:4	J Biomol Struct Dyn	201300	1	30	0
23252879	http://proteopedia.org/w/Journal:JBSD:40	J Biomol Struct Dyn	201401	1	30	0
23297802	http://proteopedia.org/w/Journal:JBSD:41	J Biomol Struct Dyn	201401	1	30	0
22963740	http://proteopedia.org/w/Journal:JBSD:5	J Biomol Struct Dyn	201300	1	30	0
22962938	http://proteopedia.org/w/Journal:JBSD:6	J Biomol Struct Dyn	201300	1	30	0
22963753	http://proteopedia.org/w/Journal:JBSD:7	J Biomol Struct Dyn	201300	1	30	0
22970930	http://proteopedia.org/w/Journal:JBSD:8	J Biomol Struct Dyn	201300	1	30	0
21998646	http://proteopedia.org/wiki/index.php/Fpg_Nei_Protein_Family	PLoS One	201100	1	30	0
19755602	http://radiographics.rsna.org/cgi/content/full/29/5/1393/DC1	Radiographics	200909	1	30	0
19959510	http://radiographics.rsna.org/content/29/6/1591/suppl/DC1	Radiographics	200910	1	30	0
20068000	http://radiographics.rsna.org/lookup/suppl/doi:10.1148/rg.302096007/-/DC1	Radiographics	201003	1	30	0
20462989	http://radiographics.rsna.org/lookup/suppl/doi:10.1148/rg.303095085/-/DC1	Radiographics	201005	1	30	0
21071385	http://radiographics.rsna.org/lookup/suppl/doi:10.1148/rg.306105508/-/DC1	Radiographics	201010	1	30	0
21071378	http://radiographics.rsna.org/lookup/suppl/doi:10.1148/rg.306105518/-/DC1	Radiographics	201010	1	30	0
21057128	http://radiographics.rsna.org/lookup/suppl/doi:10.1148/rg.307105051/-/DC1	Radiographics	201011	1	30	0
21415179	http://radiographics.rsna.org/lookup/suppl/doi:10.1148/rg.312105075/-/DC1	Radiographics	201103	1	30	0
21415178	http://radiographics.rsna.org/lookup/suppl/doi:10.1148/rg.312105129/-/DC1	Radiographics	201103	1	30	0
21357414	http://radiographics.rsna.org/lookup/suppl/doi:10.1148/rg.313105125/-/DC1	Radiographics	201105	1	30	0
21721196	http://radiographics.rsna.org/lookup/suppl/doi:10.1148/rg.313105206/-/DC1	Radiographics	201105	1	30	0
21918047	http://radiographics.rsna.org/lookup/suppl/doi:10.1148/rg.315105213/-/DC1	Radiographics	201109	1	30	0
21997995	http://radiographics.rsna.org/lookup/suppl/doi:10.1148/rg.316115502/-/DC1	Radiographics	201110	1	30	0
21997985	http://radiographics.rsna.org/lookup/suppl/doi:10.1148/rg.316115511/-/DC1	Radiographics	201110	1	30	0
22084189	http://radiographics.rsna.org/lookup/suppl/doi:10.1148/rg.317115108/-/DC1	Radiographics	201111	1	30	0
22236891	http://radiographics.rsna.org/lookup/suppl/doi:10.1148/rg.321105232/-/DC1	Radiographics	201201	1	30	0
22095315	http://radiographics.rsna.org/lookup/suppl/doi:10.1148/rg.321115002/-/DC1	Radiographics	201201	1	30	0
22236908	http://radiographics.rsna.org/lookup/suppl/doi:10.1148/rg.321115011/-/DC1	Radiographics	201201	1	30	0
22411951	http://radiographics.rsna.org/lookup/suppl/doi:10.1148/rg.322115017/-/DC1	Radiographics	201203	1	30	0
22411950	http://radiographics.rsna.org/lookup/suppl/doi:10.1148/rg.322115127/-/DC1	Radiographics	201203	1	30	0
22411940	http://radiographics.rsna.org/lookup/suppl/doi:10.1148/rg.322115144/-/DC1	Radiographics	201203	1	30	0
22582368	http://radiographics.rsna.org/lookup/suppl/doi:10.1148/rg.323115096/-/DC1	Radiographics	201205	1	30	0
22786990	http://radiographics.rsna.org/lookup/suppl/doi:10.1148/rg.324105220/-/DC1	Radiographics	201207	1	30	0
22556316	http://radiographics.rsna.org/lookup/suppl/doi:10.1148/rg.324115086/-/DC1	Radiographics	201207	1	30	0
23479703	http://radiographics.rsna.org/lookup/suppl/doi:10.1148/rg.332125098/-/DC1	Radiographics	201303	1	30	0
23264282	http://radiographics.rsna.org/lookup/suppl/doi:10.1148/rg.332125101/-/DC1	Radiographics	201303	1	30	0
23479681	http://radiographics.rsna.org/lookup/suppl/doi:10.1148/rg.333125106/-/DC1	Radiographics	201305	1	30	0
23674780	http://radiographics.rsna.org/lookup/suppl/doi:10.1148/rg.333125176/-/DC1	Radiographics	201305	1	30	0
23842980	http://radiographics.rsna.org/lookup/suppl/doi:10.1148/rg.334125059/-/DC1	Radiographics	201307	1	30	0
23842981	http://radiographics.rsna.org/lookup/suppl/doi:10.1148/rg.334125123/-/DC1	Radiographics	201307	1	30	0
24025936	http://radiographics.rsna.org/lookup/suppl/doi:10.1148/rg.335125166/-/DC1	Radiographics	201309	1	30	0
24025931	http://radiographics.rsna.org/lookup/suppl/doi:10.1148/rg.335125722/-/DC1	Radiographics	201309	1	30	0
24108563	http://radiographics.rsna.org/lookup/suppl/doi:10.1148/rg.336125005/-/DC1	Radiographics	201310	1	30	0
21078815	http://radiographics.rsna.org/lookup/suppl/doi:10.1148/rg.e44/-/DC1	Radiographics	201101	1	30	0
23842979	http://radiographics.rsna.org/lookup/suppl/doi:10.1148/rg334125141/-/DC1	Radiographics	201307	1	30	0
24025941	http://radiographics.rsna.org/lookup/suppl/doi:10.1148/rg335115170/-/DC1	Radiographics	201309	1	30	0
17102049	http://radiographics.rsnajnls.org/cgi/content/full/26/6/1769/DC1	Radiographics	200611	1	30	0
18603661	http://radiographics.rsnajnls.org/cgi/content/full/285085701/DC1	Radiographics	200809	1	30	0
19325064	http://radiographics.rsnajnls.org/cgi/content/full/29/2/537/DC1	Radiographics	200903	1	30	0
19605654	http://radiographics.rsnajnls.org/cgi/content/full/29/4/1027/DC1	Radiographics	200907	1	30	0
19605658	http://radiographics.rsnajnls.org/cgi/content/full/29/4/1085/DC1	Radiographics	200907	1	30	0
17712103	http://radiographics.rsnajnls.org/cgi/content/full/e26/DC1	Radiographics	200711	1	30	0
17827344	http://radiographics.rsnajnls.org/cgi/content/full/e27/DC1	Radiographics	200711	1	30	0
19270071	http://radiographics.rsnajnls.org/cgi/content/full/e35v1/DC1	Radiographics	200905	1	30	0
19789254	http://radiology.rsna.org/content/253/1/31/suppl/DC1	Radiology	200910	1	30	0
20177084	http://radiology.rsna.org/lookup/suppl/doi:10.1148/radiol.09090330/-/DC1	Radiology	201003	1	30	0
20177094	http://radiology.rsna.org/lookup/suppl/doi:10.1148/radiol.09090349/-/DC1	Radiology	201003	1	30	0
20177103	http://radiology.rsna.org/lookup/suppl/doi:10.1148/radiol.09090413/-/DC1	Radiology	201003	1	30	0
20177089	http://radiology.rsna.org/lookup/suppl/doi:10.1148/radiol.09090608/-/DC1	Radiology	201003	1	30	0
20177108	http://radiology.rsna.org/lookup/suppl/doi:10.1148/radiol.09090657/-/DC1	Radiology	201003	1	30	0
20123897	http://radiology.rsna.org/lookup/suppl/doi:10.1148/radiol.09090706/-/DC1	Radiology	201003	1	30	0
20177091	http://radiology.rsna.org/lookup/suppl/doi:10.1148/radiol.09090828/-/DC1	Radiology	201003	1	30	0
20123903	http://radiology.rsna.org/lookup/suppl/doi:10.1148/radiol.09090838/-/DC1	Radiology	201003	1	30	0
20177093	http://radiology.rsna.org/lookup/suppl/doi:10.1148/radiol.09091086/-/DC1	Radiology	201003	1	30	0
20177090	http://radiology.rsna.org/lookup/suppl/doi:10.1148/radiol.09091165/-/DC1	Radiology	201003	1	30	0
20177086	http://radiology.rsna.org/lookup/suppl/doi:10.1148/radiol.09091324/-/DC1	Radiology	201003	1	30	0
21079199	http://radiology.rsna.org/lookup/suppl/doi:10.1148/radiol.10091824/-/DC1	Radiology	201102	1	30	0
21084415	http://radiology.rsna.org/lookup/suppl/doi:10.1148/radiol.10092283/-/DC1	Radiology	201012	1	30	0
20935077	http://radiology.rsna.org/lookup/suppl/doi:10.1148/radiol.10100013/-/DC1	Radiology	201012	1	30	0
20843992	http://radiology.rsna.org/lookup/suppl/doi:10.1148/radiol.10100021/-/DC1	Radiology	201012	1	30	0
20935078	http://radiology.rsna.org/lookup/suppl/doi:10.1148/radiol.10100179/-/DC1	Radiology	201012	1	30	0
20843993	http://radiology.rsna.org/lookup/suppl/doi:10.1148/radiol.10100181/-/DC1	Radiology	201012	1	30	0
21177386	http://radiology.rsna.org/lookup/suppl/doi:10.1148/radiol.10100231/-/DC1	Radiology	201102	1	30	0
21273522	http://radiology.rsna.org/lookup/suppl/doi:10.1148/radiol.10100245/-/DC1	Radiology	201102	1	30	0
21273523	http://radiology.rsna.org/lookup/suppl/doi:10.1148/radiol.10100319/-/DC1	Radiology	201102	1	30	0
21084417	http://radiology.rsna.org/lookup/suppl/doi:10.1148/radiol.10100322/-/DC1	Radiology	201012	1	30	0
21177388	http://radiology.rsna.org/lookup/suppl/doi:10.1148/radiol.10100328/-/DC1	Radiology	201102	1	30	0
21084409	http://radiology.rsna.org/lookup/suppl/doi:10.1148/radiol.10100354/-/DC1	Radiology	201102	1	30	0
21079198	http://radiology.rsna.org/lookup/suppl/doi:10.1148/radiol.10100384/-/DC1	Radiology	201102	1	30	0
20876390	http://radiology.rsna.org/lookup/suppl/doi:10.1148/radiol.10100385/-/DC1	Radiology	201012	1	30	0
20858850	http://radiology.rsna.org/lookup/suppl/doi:10.1148/radiol.10100421/-/DC1	Radiology	201012	1	30	0
20858851	http://radiology.rsna.org/lookup/suppl/doi:10.1148/radiol.10100500/-/DC1	Radiology	201012	1	30	0
20923870	http://radiology.rsna.org/lookup/suppl/doi:10.1148/radiol.10100612/-/DC1	Radiology	201012	1	30	0
21131581	http://radiology.rsna.org/lookup/suppl/doi:10.1148/radiol.10100645/-/DC1	Radiology	201102	1	30	0
21177390	http://radiology.rsna.org/lookup/suppl/doi:10.1148/radiol.10100667/-/DC1	Radiology	201102	1	30	0
20829538	http://radiology.rsna.org/lookup/suppl/doi:10.1148/radiol.10100729/-/DC1	Radiology	201012	1	30	0
21163917	http://radiology.rsna.org/lookup/suppl/doi:10.1148/radiol.10100767/-/DC1	Radiology	201102	1	30	0
20935080	http://radiology.rsna.org/lookup/suppl/doi:10.1148/radiol.10100788/-/DC1	Radiology	201012	1	30	0
21325035	http://radiology.rsna.org/lookup/suppl/doi:10.1148/radiol.10100800/-/DC1	Radiology	201106	1	30	0
21084416	http://radiology.rsna.org/lookup/suppl/doi:10.1148/radiol.10100927/-/DC1	Radiology	201012	1	30	0
21163915	http://radiology.rsna.org/lookup/suppl/doi:10.1148/radiol.10100968/-/DC1	Radiology	201102	1	30	0
21131584	http://radiology.rsna.org/lookup/suppl/doi:10.1148/radiol.10100974/-/DC1	Radiology	201102	1	30	0
20971776	http://radiology.rsna.org/lookup/suppl/doi:10.1148/radiol.10101008/-/DC1	Radiology	201102	1	30	0
20884911	http://radiology.rsna.org/lookup/suppl/doi:10.1148/radiol.10101015/-/DC1	Radiology	201012	1	30	0
21502390	http://radiology.rsna.org/lookup/suppl/doi:10.1148/radiol.11090563/-/DC1	Radiology	201105	1	30	0
21502391	http://radiology.rsna.org/lookup/suppl/doi:10.1148/radiol.11091276/-/DC1	Radiology	201105	1	30	0
21406632	http://radiology.rsna.org/lookup/suppl/doi:10.1148/radiol.11100699/-/DC1	Radiology	201105	1	30	0
21364084	http://radiology.rsna.org/lookup/suppl/doi:10.1148/radiol.11100704/-/DC1	Radiology	201106	1	30	0
21436089	http://radiology.rsna.org/lookup/suppl/doi:10.1148/radiol.11100745/-/DC1	Radiology	201106	1	30	0
21406627	http://radiology.rsna.org/lookup/suppl/doi:10.1148/radiol.11101133/-/DC1	Radiology	201105	1	30	0
21406630	http://radiology.rsna.org/lookup/suppl/doi:10.1148/radiol.11101164/-/DC1	Radiology	201106	1	30	0
21436084	http://radiology.rsna.org/lookup/suppl/doi:10.1148/radiol.11101189/-/DC1	Radiology	201106	1	30	0
21406631	http://radiology.rsna.org/lookup/suppl/doi:10.1148/radiol.11101193/-/DC1	Radiology	201105	1	30	0
21406635	http://radiology.rsna.org/lookup/suppl/doi:10.1148/radiol.11101323/-/DC1	Radiology	201105	1	30	0
21386050	http://radiology.rsna.org/lookup/suppl/doi:10.1148/radiol.11101338/-/DC1	Radiology	201105	1	30	0
21467253	http://radiology.rsna.org/lookup/suppl/doi:10.1148/radiol.11101396/-/DC1	Radiology	201106	1	30	0
21330564	http://radiology.rsna.org/lookup/suppl/doi:10.1148/radiol.11101422/-/DC1	Radiology	201105	1	30	0
21330565	http://radiology.rsna.org/lookup/suppl/doi:10.1148/radiol.11101429/-/DC1	Radiology	201105	1	30	0
21386048	http://radiology.rsna.org/lookup/suppl/doi:10.1148/radiol.11101450/-/DC1	Radiology	201105	1	30	0
21386051	http://radiology.rsna.org/lookup/suppl/doi:10.1148/radiol.11101500/-/DC1	Radiology	201105	1	30	0
21364083	http://radiology.rsna.org/lookup/suppl/doi:10.1148/radiol.11101549/-/DC1	Radiology	201106	1	30	0
21436087	http://radiology.rsna.org/lookup/suppl/doi:10.1148/radiol.11101638/-/DC1	Radiology	201106	1	30	0
21406628	http://radiology.rsna.org/lookup/suppl/doi:10.1148/radiol.11101708/-/DC1	Radiology	201105	1	30	0
21357521	http://radiology.rsna.org/lookup/suppl/doi:10.1148/radiol.11101782/-/DC1	Radiology	201106	1	30	0
21386053	http://radiology.rsna.org/lookup/suppl/doi:10.1148/radiol.11101856/-/DC1	Radiology	201106	1	30	0
21415247	http://radiology.rsna.org/lookup/suppl/doi:10.1148/radiol.11101887/-/DC1	Radiology	201105	1	30	0
21411750	http://radiology.rsna.org/lookup/suppl/doi:10.1148/radiol.11101899/-/DC1	Radiology	201105	1	30	0
21467251	http://radiology.rsna.org/lookup/suppl/doi:10.1148/radiol.11101900/-/DC1	Radiology	201106	1	30	0
21852566	http://radiology.rsna.org/lookup/suppl/doi:10.1148/radiol.11101919/-/DC1	Radiology	201111	1	30	0
21460027	http://radiology.rsna.org/lookup/suppl/doi:10.1148/radiol.11101936/-/DC1	Radiology	201106	1	30	0
21471273	http://radiology.rsna.org/lookup/suppl/doi:10.1148/radiol.11101975/-/DC1	Radiology	201106	1	30	0
21493787	http://radiology.rsna.org/lookup/suppl/doi:10.1148/radiol.11102023/-/DC1	Radiology	201106	1	30	0
21460031	http://radiology.rsna.org/lookup/suppl/doi:10.1148/radiol.11102128/-/DC1	Radiology	201106	1	30	0
21467252	http://radiology.rsna.org/lookup/suppl/doi:10.1148/radiol.11102144/-/DC1	Radiology	201106	1	30	0
21828189	http://radiology.rsna.org/lookup/suppl/doi:10.1148/radiol.11102413/-/DC1	Radiology	201111	1	30	0
21852570	http://radiology.rsna.org/lookup/suppl/doi:10.1148/radiol.11103515/-/DC1	Radiology	201111	1	30	0
21900619	http://radiology.rsna.org/lookup/suppl/doi:10.1148/radiol.11110150/-/DC1	Radiology	201111	1	30	0
21900616	http://radiology.rsna.org/lookup/suppl/doi:10.1148/radiol.11110242/-/DC1	Radiology	201111	1	30	0
21926377	http://radiology.rsna.org/lookup/suppl/doi:10.1148/radiol.11110281/-/DC1	Radiology	201111	1	30	0
21873254	http://radiology.rsna.org/lookup/suppl/doi:10.1148/radiol.11110744/-/DC1	Radiology	201111	1	30	0
23175544	http://radiology.rsna.org/lookup/suppl/doi:10.1148/radiol.12111281/-/DC1	Radiology	201212	1	30	0
23175545	http://radiology.rsna.org/lookup/suppl/doi:10.1148/radiol.12111562/-/DC1	Radiology	201212	1	30	0
23175547	http://radiology.rsna.org/lookup/suppl/doi:10.1148/radiol.12111580/-/DC1	Radiology	201212	1	30	0
23151825	http://radiology.rsna.org/lookup/suppl/doi:10.1148/radiol.12111599/-/DC1	Radiology	201301	1	30	0
23192774	http://radiology.rsna.org/lookup/suppl/doi:10.1148/radiol.12112246/-/DC1	Radiology	201301	1	30	0
23143024	http://radiology.rsna.org/lookup/suppl/doi:10.1148/radiol.12112295/-/DC1	Radiology	201301	1	30	0
23169792	http://radiology.rsna.org/lookup/suppl/doi:10.1148/radiol.12112428/-/DC1	Radiology	201301	1	30	0
23169796	http://radiology.rsna.org/lookup/suppl/doi:10.1148/radiol.12112452/-/DC1	Radiology	201301	1	30	0
23297328	http://radiology.rsna.org/lookup/suppl/doi:10.1148/radiol.12112570/-/DC1	Radiology	201304	1	30	0
23012464	http://radiology.rsna.org/lookup/suppl/doi:10.1148/radiol.12112608/-/DC1	Radiology	201212	1	30	0
23220899	http://radiology.rsna.org/lookup/suppl/doi:10.1148/radiol.12112618/-/DC1	Radiology	201304	1	30	0
23033500	http://radiology.rsna.org/lookup/suppl/doi:10.1148/radiol.12112672/-/DC1	Radiology	201212	1	30	0
23093681	http://radiology.rsna.org/lookup/suppl/doi:10.1148/radiol.12112765/-/DC1	Radiology	201301	1	30	0
23047839	http://radiology.rsna.org/lookup/suppl/doi:10.1148/radiol.12120026/-/DC1	Radiology	201301	1	30	0
23047838	http://radiology.rsna.org/lookup/suppl/doi:10.1148/radiol.12120068/-/DC1	Radiology	201212	1	30	0
23169794	http://radiology.rsna.org/lookup/suppl/doi:10.1148/radiol.12120128/-/DC1	Radiology	201301	1	30	0
23297334	http://radiology.rsna.org/lookup/suppl/doi:10.1148/radiol.12120186/-/DC1	Radiology	201304	1	30	0
23319663	http://radiology.rsna.org/lookup/suppl/doi:10.1148/radiol.12120195/-/DC1	Radiology	201304	1	30	0
22966067	http://radiology.rsna.org/lookup/suppl/doi:10.1148/radiol.12120216/-/DC1	Radiology	201212	1	30	0
23143026	http://radiology.rsna.org/lookup/suppl/doi:10.1148/radiol.12120224/-/DC1	Radiology	201301	1	30	0
23175543	http://radiology.rsna.org/lookup/suppl/doi:10.1148/radiol.12120226/-/DC1	Radiology	201212	1	30	0
23151829	http://radiology.rsna.org/lookup/suppl/doi:10.1148/radiol.12120254/-/DC1	Radiology	201301	1	30	0
23143029	http://radiology.rsna.org/lookup/suppl/doi:10.1148/radiol.12120281/-/DC1	Radiology	201301	1	30	0
23151831	http://radiology.rsna.org/lookup/suppl/doi:10.1148/radiol.12120376/-/DC1	Radiology	201301	1	30	0
23150865	http://radiology.rsna.org/lookup/suppl/doi:10.1148/radiol.12120382/-/DC1	Radiology	201301	1	30	0
23297336	http://radiology.rsna.org/lookup/suppl/doi:10.1148/radiol.12120414/-/DC1	Radiology	201305	1	30	0
22996749	http://radiology.rsna.org/lookup/suppl/doi:10.1148/radiol.12120422/-/DC1	Radiology	201212	1	30	0
22996744	http://radiology.rsna.org/lookup/suppl/doi:10.1148/radiol.12120424/-/DC1	Radiology	201212	1	30	0
23093680	http://radiology.rsna.org/lookup/suppl/doi:10.1148/radiol.12120509/-/DC1	Radiology	201212	1	30	0
23360738	http://radiology.rsna.org/lookup/suppl/doi:10.1148/radiol.12120527/-/DC1	Radiology	201305	1	30	0
23297323	http://radiology.rsna.org/lookup/suppl/doi:10.1148/radiol.12120557/-/DC1	Radiology	201304	1	30	0
23297321	http://radiology.rsna.org/lookup/suppl/doi:10.1148/radiol.12120578/-/DC1	Radiology	201304	1	30	0
23169790	http://radiology.rsna.org/lookup/suppl/doi:10.1148/radiol.12120674/-/DC1	Radiology	201301	1	30	0
23297331	http://radiology.rsna.org/lookup/suppl/doi:10.1148/radiol.12120778/-/DC1	Radiology	201304	1	30	0
23297320	http://radiology.rsna.org/lookup/suppl/doi:10.1148/radiol.12120859/-/DC1	Radiology	201304	1	30	0
23264345	http://radiology.rsna.org/lookup/suppl/doi:10.1148/radiol.12120971/-/DC1	Radiology	201305	1	30	0
23329660	http://radiology.rsna.org/lookup/suppl/doi:10.1148/radiol.12121021/-/DC1	Radiology	201304	1	30	0
23360736	http://radiology.rsna.org/lookup/suppl/doi:10.1148/radiol.12121027/-/DC1	Radiology	201304	1	30	0
23319662	http://radiology.rsna.org/lookup/suppl/doi:10.1148/radiol.12121460/-/DC1	Radiology	201304	1	30	0
23360742	http://radiology.rsna.org/lookup/suppl/doi:10.1148/radiol.12121823/-/DC1	Radiology	201304	1	30	0
23847255	http://radiology.rsna.org/lookup/suppl/doi:10.1148/radiol.13112056/-/DC1	Radiology	201311	1	30	0
23392423	http://radiology.rsna.org/lookup/suppl/doi:10.1148/radiol.13112441/-/DC1	Radiology	201305	1	30	0
23525716	http://radiology.rsna.org/lookup/suppl/doi:10.1148/radiol.13121038/-/DC1	Radiology	201304	1	30	0
23610095	http://radiology.rsna.org/lookup/suppl/doi:10.1148/radiol.13121059/-/DC1	Radiology	201305	1	30	0
23392425	http://radiology.rsna.org/lookup/suppl/doi:10.1148/radiol.13121136/-/DC1	Radiology	201305	1	30	0
23468574	http://radiology.rsna.org/lookup/suppl/doi:10.1148/radiol.13121161/-/DC1	Radiology	201305	1	30	0
23788717	http://radiology.rsna.org/lookup/suppl/doi:10.1148/radiol.13121441/-/DC1	Radiology	201311	1	30	0
23360739	http://radiology.rsna.org/lookup/suppl/doi:10.1148/radiol.13121593/-/DC1	Radiology	201305	1	30	0
23687176	http://radiology.rsna.org/lookup/suppl/doi:10.1148/radiol.13121622/-/DC1	Radiology	201311	1	30	0
23696680	http://radiology.rsna.org/lookup/suppl/doi:10.1148/radiol.13121811/-/DC1	Radiology	201311	1	30	0
23788719	http://radiology.rsna.org/lookup/suppl/doi:10.1148/radiol.13122233/-/DC1	Radiology	201311	1	30	0
23801775	http://radiology.rsna.org/lookup/suppl/doi:10.1148/radiol.13122310/-/DC1	Radiology	201311	1	30	0
23801778	http://radiology.rsna.org/lookup/suppl/doi:10.1148/radiol.13122324/-/DC1	Radiology	201311	1	30	0
23788715	http://radiology.rsna.org/lookup/suppl/doi:10.1148/radiol.13122349/-/DC1	Radiology	201311	1	30	0
23847253	http://radiology.rsna.org/lookup/suppl/doi:10.1148/radiol.13122397/-/DC1	Radiology	201311	1	30	0
23696682	http://radiology.rsna.org/lookup/suppl/doi:10.1148/radiol.13122413/-/DC1	Radiology	201311	1	30	0
23340461	http://radiology.rsna.org/lookup/suppl/doi:10.1148/radiol.13122621/-/DC1	Radiology	201304	1	30	0
23878286	http://radiology.rsna.org/lookup/suppl/doi:10.1148/radiol.13130016/-/DC1	Radiology	201311	1	30	0
23801773	http://radiology.rsna.org/lookup/suppl/doi:10.1148/radiol.13130046/-/DC1	Radiology	201311	1	30	0
23878283	http://radiology.rsna.org/lookup/suppl/doi:10.1148/radiol.13130058/-/DC1	Radiology	201311	1	30	0
23864102	http://radiology.rsna.org/lookup/suppl/doi:10.1148/radiol.13130150/-/DC1	Radiology	201311	1	30	0
23801770	http://radiology.rsna.org/lookup/suppl/doi:10.1148/radiol.13130151/-/DC1	Radiology	201311	1	30	0
23824992	http://radiology.rsna.org/lookup/suppl/doi:10.1148/radiol.13130273/-/DC1	Radiology	201311	1	30	0
19587308	http://radiology.rsna.org/lookup/suppl/doi:10.1148/radiol.2523081817/-/DC1	Radiology	200910	1	30	0
19703865	http://radiology.rsna.org/lookup/suppl/doi:10.1148/radiol.2531080604/-/DC1	Radiology	200910	1	30	0
19789255	http://radiology.rsna.org/lookup/suppl/doi:10.1148/radiol.2531081677/-/DC1	Radiology	200910	1	30	0
19710004	http://radiology.rsna.org/lookup/suppl/doi:10.1148/radiol.2531081974/-/DC1	Radiology	200910	1	30	0
19709997	http://radiology.rsna.org/lookup/suppl/doi:10.1148/radiol.2531082160/-/DC1	Radiology	200910	1	30	0
19789257	http://radiology.rsna.org/lookup/suppl/doi:10.1148/radiol.2531082228/-/DC1	Radiology	200910	1	30	0
19635834	http://radiology.rsna.org/lookup/suppl/doi:10.1148/radiol.2531082269/-/DC1	Radiology	200910	1	30	0
16801366	http://radiology.rsnajnls.org/cgi/content/full/2402050648/DC1	Radiology	200608	1	30	0
17185663	http://radiology.rsnajnls.org/cgi/content/full/242/1/109/DC1	Radiology	200701	1	30	0
18024456	http://radiology.rsnajnls.org/cgi/content/full/245/2/895/DC1	Radiology	200712	1	30	0
18024450	http://radiology.rsnajnls.org/cgi/content/full/245/3/684/DC1	Radiology	200712	1	30	0
18024455	http://radiology.rsnajnls.org/cgi/content/full/245/3/863/DC1	Radiology	200712	1	30	0
17911539	http://radiology.rsnajnls.org/cgi/content/full/2451061804/DC1	Radiology	200712	1	30	0
17951349	http://radiology.rsnajnls.org/cgi/content/full/2452062067/DC1	Radiology	200712	1	30	0
17951354	http://radiology.rsnajnls.org/cgi/content/full/2453061899/DC1	Radiology	200712	1	30	0
17954617	http://radiology.rsnajnls.org/cgi/content/full/2453062103/DC1	Radiology	200712	1	30	0
18096537	http://radiology.rsnajnls.org/cgi/content/full/246/1/229/DC1	Radiology	200801	1	30	0
18096538	http://radiology.rsnajnls.org/cgi/content/full/246/1/241/DC1	Radiology	200801	1	30	0
18096529	http://radiology.rsnajnls.org/cgi/content/full/246/1/58/DC1	Radiology	200801	1	30	0
18096530	http://radiology.rsnajnls.org/cgi/content/full/246/1/71/DC1	Radiology	200801	1	30	0
18024435	http://radiology.rsnajnls.org/cgi/content/full/2461061298/DC1	Radiology	200801	1	30	0
18033757	http://radiology.rsnajnls.org/cgi/content/full/2461062075/DC1	Radiology	200801	1	30	0
18024438	http://radiology.rsnajnls.org/cgi/content/full/2461070030/DC1	Radiology	200801	1	30	0
18710989	http://radiology.rsnajnls.org/cgi/content/full/248/3/1004/DC1	Radiology	200809	1	30	0
18710978	http://radiology.rsnajnls.org/cgi/content/full/248/3/844/DC1	Radiology	200809	1	30	0
18710983	http://radiology.rsnajnls.org/cgi/content/full/248/3/901/DC1	Radiology	200809	1	30	0
18710985	http://radiology.rsnajnls.org/cgi/content/full/248/3/936/DC1	Radiology	200809	1	30	0
18539892	http://radiology.rsnajnls.org/cgi/content/full/2482071025/DC1	Radiology	200808	1	30	0
18647848	http://radiology.rsnajnls.org/cgi/content/full/2483071400/DC1	Radiology	200809	1	30	0
19011182	http://radiology.rsnajnls.org/cgi/content/full/249/3/810/DC1	Radiology	200812	1	30	0
19011184	http://radiology.rsnajnls.org/cgi/content/full/249/3/836/DC1	Radiology	200812	1	30	0
19011185	http://radiology.rsnajnls.org/cgi/content/full/249/3/855/DC1	Radiology	200812	1	30	0
19011188	http://radiology.rsnajnls.org/cgi/content/full/249/3/917/DC1	Radiology	200812	1	30	0
19011190	http://radiology.rsnajnls.org/cgi/content/full/249/3/938/DC1	Radiology	200812	1	30	0
19011192	http://radiology.rsnajnls.org/cgi/content/full/249/3/980/DC1	Radiology	200812	1	30	0
18941159	http://radiology.rsnajnls.org/cgi/content/full/2492062066/DC1	Radiology	200812	1	30	0
18840789	http://radiology.rsnajnls.org/cgi/content/full/2492080026/DC1	Radiology	200812	1	30	0
19188314	http://radiology.rsnajnls.org/cgi/content/full/250/2/425/DC1	Radiology	200902	1	30	0
19188317	http://radiology.rsnajnls.org/cgi/content/full/250/2/488/DC1	Radiology	200902	1	30	0
19188319	http://radiology.rsnajnls.org/cgi/content/full/250/2/523/DC1	Radiology	200902	1	30	0
19244040	http://radiology.rsnajnls.org/cgi/content/full/250/3/665/DC1	Radiology	200903	1	30	0
19244042	http://radiology.rsnajnls.org/cgi/content/full/250/3/682/DC1	Radiology	200903	1	30	0
19244043	http://radiology.rsnajnls.org/cgi/content/full/250/3/730/DC1	Radiology	200903	1	30	0
19244047	http://radiology.rsnajnls.org/cgi/content/full/250/3/803/DC1	Radiology	200903	1	30	0
19244049	http://radiology.rsnajnls.org/cgi/content/full/250/3/821/DC1	Radiology	200903	1	30	0
19244051	http://radiology.rsnajnls.org/cgi/content/full/250/3/867/DC1	Radiology	200903	1	30	0
19244053	http://radiology.rsnajnls.org/cgi/content/full/250/3/897//DC1	Radiology	200903	1	30	0
19244054	http://radiology.rsnajnls.org/cgi/content/full/250/3/905/DC1	Radiology	200903	1	30	0
19244055	http://radiology.rsnajnls.org/cgi/content/full/250/3/923/DC1	Radiology	200903	1	30	0
19095783	http://radiology.rsnajnls.org/cgi/content/full/2501071929/DC1	Radiology	200903	1	30	0
19095785	http://radiology.rsnajnls.org/cgi/content/full/2502071872/DC1	Radiology	200903	1	30	0
19164695	http://radiology.rsnajnls.org/cgi/content/full/2502071879/DC1	Radiology	200902	1	30	0
19164118	http://radiology.rsnajnls.org/cgi/content/full/2503080605/DC1	Radiology	200903	1	30	0
19164119	http://radiology.rsnajnls.org/cgi/content/full/2503080751/DC1	Radiology	200903	1	30	0
19703880	http://radiology.rsnajnls.org/cgi/content/full/2513081550/DC1	Radiology	200908	1	30	0
19703881	http://radiology.rsnajnls.org/cgi/content/full/252/2/401/DC1	Radiology	200908	1	30	0
19703883	http://radiology.rsnajnls.org/cgi/content/full/252/2/449/DC1	Radiology	200908	1	30	0
19703889	http://radiology.rsnajnls.org/cgi/content/full/252/2/595/DC1	Radiology	200908	1	30	0
19546424	http://radiology.rsnajnls.org/cgi/content/full/2522080653/DC1	Radiology	200908	1	30	0
19508984	http://radiology.rsnajnls.org/cgi/content/full/2522081180/DC1	Radiology	200908	1	30	0
19508985	http://radiology.rsnajnls.org/cgi/content/full/2522081202/DC1	Radiology	200908	1	30	0
19487467	http://radiology.rsnajnls.org/cgi/content/full/2522081249/DC1	Radiology	200908	1	30	0
19508987	http://radiology.rsnajnls.org/cgi/content/full/2522081895/DC1	Radiology	200908	1	30	0
19508989	http://radiology.rsnajnls.org/cgi/content/full/2522081955/DC1	Radiology	200908	1	30	0
19508990	http://radiology.rsnajnls.org/cgi/content/full/2522081956/DC1	Radiology	200908	1	30	0
19528357	http://radiology.rsnajnls.org/cgi/content/full/2523080484/DC1	Radiology	200908	1	30	0
23282152	http://thejns.org/doi/abs/10.3171/2013.V1.FOCUS12329	Neurosurg Focus	201301	1	30	0
23282158	http://thejns.org/doi/abs/10.3171/2013.V1.FOCUS12330	Neurosurg Focus	201301	1	30	0
23282151	http://thejns.org/doi/abs/10.3171/2013.V1.FOCUS12340	Neurosurg Focus	201301	1	30	0
23282157	http://thejns.org/doi/abs/10.3171/2013.V1.FOCUS12347	Neurosurg Focus	201301	1	30	0
23282156	http://thejns.org/doi/abs/10.3171/2013.V1.FOCUS12348	Neurosurg Focus	201301	1	30	0
23282155	http://thejns.org/doi/abs/10.3171/2013.V1.FOCUS12352	Neurosurg Focus	201301	1	30	0
23282154	http://thejns.org/doi/abs/10.3171/2013.V1.FOCUS12353	Neurosurg Focus	201301	1	30	0
23282153	http://thejns.org/doi/abs/10.3171/2013.V1.FOCUS12354	Neurosurg Focus	201301	1	30	0
19144734	http://www.anzctr.org.au/trial_view.aspx?ID=1014	Am J Clin Nutr	200903	1	30	0
21757673	http://www.anzctr.org.au/trial_view.aspx?ID=1266	Stroke	201109	1	30	0
22978476	http://www.anzctr.org.au/trial_view.aspx?ID=308008	Trials	201200	1	30	0
22356732	http://www.anzctr.org.au/trial_view.aspx?ID=308074	J Med Internet Res	201200	1	30	0
21677893	http://www.anzctr.org.au/trial_view.aspx?ID=334979	J Clin Sleep Med	201106	1	30	0
21228265	http://www.anzctr.org.au/trial_view.aspx?ID=335115	Am J Clin Nutr	201103	1	30	0
22469659	http://www.anzctr.org.au/trial_view.aspx?id=335135	J Med Internet Res	201200	1	30	0
22582203	http://www.anzctr.org.au/trial_view.aspx?id=335463	J Am Med Inform Assoc	201209	1	30	0
23666460	http://www.anzctr.org.au/trial_view.aspx?id=335613	J Am Heart Assoc	201306	1	30	0
24401240	http://www.anzctr.org.au/trial_view.aspx?ID=343019	Atherosclerosis	201401	1	30	0
23421781	http://www.anzctr.org.au/trial_view.aspx?id=347879	Trials	201300	1	30	0
23840072	http://www.anzctr.org.au/trial_view.aspx?ID=362007	BMJ Qual Saf	201311	1	30	0
21371991	http://www.anzctr.org.au/trial_view.aspx?ID=81688	J Med Internet Res	201100	1	30	0
19106240	http://www.anzctr.org.au/trial_view.aspx?ID=82159	Am J Clin Nutr	200902	1	30	0
23819955	http://www.anzctr.org.au/trial_view.aspx?id=82509	Circ Cardiovasc Qual Outcomes	201307	1	30	0
22976996	http://www.anzctr.org.au/trial_view.aspx?ID=82978	Interact Cardiovasc Thorac Surg	201212	1	30	0
19700776	http://www.anzctr.org.au/trial_view.aspx?ID=83176	Br J Anaesth	200911	1	30	0
22278284	http://www.anzctr.org.au/trial_view.aspx?ID=83667	J Med Internet Res	201200	1	30	0
23555855	http://www.anzctr.org.au/TrialSearch.aspx	PLoS One	201300	1	30	0
20875108	http://www.biomedcental.com/1741-7007/8/125	BMC Biol	201000	1	30	0
20067596	http://www.biomedcentral.com/1471-2105/10/442	J Biol	200900	1	30	0
22289516	http://www.biomedcentral.com/1471-2105/13/8	Genome Med	201200	1	30	0
20598113	http://www.biomedcentral.com/1471-213X/10/68	BMC Biol	201000	1	30	0
22369645	http://www.biomedcentral.com/1471-213X/12/9	BMC Biol	201200	1	30	0
20594375	http://www.biomedcentral.com/1471-2148/10/185	BMC Biol	201000	1	30	0
20687906	http://www.biomedcentral.com/1471-2148/10/229	BMC Biol	201000	1	30	0
20687905	http://www.biomedcentral.com/1471-2148/10/238	BMC Biol	201000	1	30	0
20887635	http://www.biomedcentral.com/1471-2148/10/239	BMC Biol	201000	1	30	0
20017896	http://www.biomedcentral.com/1471-2164/10/427	J Biol	200900	1	30	0
20017896	http://www.biomedcentral.com/1471-2164/10/482	J Biol	200900	1	30	0
20017896	http://www.biomedcentral.com/1471-2164/10/495	J Biol	200900	1	30	0
20515460	http://www.biomedcentral.com/1471-2164/11/144	BMC Biol	201000	1	30	0
20594287	http://www.biomedcentral.com/1471-2164/11/366	BMC Biol	201000	1	30	0
21453557	http://www.biomedcentral.com/1471-2164/12/155	BMC Biol	201100	1	30	0
22548923	http://www.biomedcentral.com/1471-2164/13/160	BMC Med	201200	1	30	0
20054989	http://www.biomedcentral.com/1471-2164/9/S2/I1	Int J Comput Biol Drug Des	200800	1	30	0
22472061	http://www.biomedcentral.com/1471-2172/13/15	BMC Med	201200	1	30	0
23705867	http://www.biomedcentral.com/1471-2261/13/35	BMC Med	201300	1	30	0
21492447	http://www.biomedcentral.com/1471-2288/11/29	BMC Med	201100	1	30	0
20504298	http://www.biomedcentral.com/1471-2296/11/42	BMC Med	201000	1	30	0
22186172	http://www.biomedcentral.com/1471-2318/10/57	Qual Prim Care	201100	1	30	0
22204606	http://www.biomedcentral.com/1471-2334/11/356	BMC Med	201100	1	30	0
21080936	http://www.biomedcentral.com/1471-2407/10/628	BMC Med	201000	1	30	0
21605374	http://www.biomedcentral.com/1471-2407/11/191	BMC Med	201100	1	30	0
21834986	http://www.biomedcentral.com/1471-2407/11/348	BMC Med	201100	1	30	0
23879988	http://www.biomedcentral.com/1471-2407/13/289/abstract	BMC Med	201300	1	30	0
24669767	http://www.biomedcentral.com/1471-2407/14/105/abstract	BMC Med	201400	1	30	0
22731990	http://www.biomedcentral.com/1471-244X/12/66	BMC Med	201200	1	30	0
23228079	http://www.biomedcentral.com/1471-2458/12/1062	BMC Med	201200	1	30	0
22551396	http://www.biomedcentral.com/1471-2474/12/259	BMC Med	201200	1	30	0
22192862	http://www.biomedcentral.com/1471-2474/12/288	BMC Med	201100	1	30	0
22316088	http://www.biomedcentral.com/1471-2474/13/15	BMC Med	201200	1	30	0
23915359	http://www.biomedcentral.com/1471-2490/13/2	BMC Urol	201300	1	30	0
20598110	http://www.biomedcentral.com/1472-6807/10/16/	BMC Biol	201000	1	30	0
23347449	http://www.biomedcentral.com/1741-7007/10/108	BMC Biol	201300	1	30	0
22369571	http://www.biomedcentral.com/1741-7007/10/12	BMC Biol	201200	1	30	0
22410355	http://www.biomedcentral.com/1741-7007/10/20	BMC Biol	201200	1	30	0
22513177	http://www.biomedcentral.com/1741-7007/10/30	BMC Biol	201200	1	30	0
24228595	http://www.biomedcentral.com/1741-7007/11/100	BMC Biol	201300	1	30	0
24079614	http://www.biomedcentral.com/1741-7007/11/102	BMC Biol	201300	1	30	0
24289333	http://www.biomedcentral.com/1741-7007/11/112	BMC Biol	201300	1	30	0
24280485	http://www.biomedcentral.com/1741-7007/11/3	Cancer Metab	201300	1	30	0
23631570	http://www.biomedcentral.com/1741-7007/11/53	BMC Biol	201300	1	30	0
24512617	http://www.biomedcentral.com/1741-7007/12/1	BMC Biol	201400	1	30	0
19951399	http://www.biomedcentral.com/1741-7007/7/45	J Biol	200900	1	30	0
20017887	http://www.biomedcentral.com/1741-7007/7/69	J Biol	200900	1	30	0
20673338	http://www.biomedcentral.com/1741-7007/8/104	BMC Biol	201000	1	30	0
20687908	http://www.biomedcentral.com/1741-7007/8/105	BMC Biol	201000	1	30	0
20799946	http://www.biomedcentral.com/1741-7007/8/108	BMC Biol	201000	1	30	0
20807406	http://www.biomedcentral.com/1741-7007/8/110	BMC Biol	201000	1	30	0
24576348	http://www.biomedcentral.com/1741-7007/8/112	BMC Biol	201000	1	30	0
20828373	http://www.biomedcentral.com/1741-7007/8/113	BMC Biol	201000	1	30	0
20828372	http://www.biomedcentral.com/1741-7007/8/116	BMC Biol	201000	1	30	0
20828375	http://www.biomedcentral.com/1741-7007/8/121	BMC Biol	201000	1	30	0
20875146	http://www.biomedcentral.com/1741-7007/8/128	BMC Biol	201000	1	30	0
21078138	http://www.biomedcentral.com/1741-7007/8/137	BMC Biol	201000	1	30	0
21176201	http://www.biomedcentral.com/1741-7007/8/147	BMC Biol	201000	1	30	0
21176202	http://www.biomedcentral.com/1741-7007/8/148	BMC Biol	201000	1	30	0
20825653	http://www.biomedcentral.com/1741-7007/8/16	BMC Biol	201000	1	30	0
20598112	http://www.biomedcentral.com/1741-7007/8/54	BMC Biol	201000	1	30	0
20497545	http://www.biomedcentral.com/1741-7007/8/62	BMC Biol	201000	1	30	0
20687907	http://www.biomedcentral.com/1741-7007/8/65	BMC Biol	201000	1	30	0
20594288	http://www.biomedcentral.com/1741-7007/8/66	BMC Biol	201000	1	30	0
20594290	http://www.biomedcentral.com/1741-7007/8/70	BMC Biol	201000	1	30	0
20525243	http://www.biomedcentral.com/1741-7007/8/71	BMC Biol	201000	1	30	0
20659315	http://www.biomedcentral.com/1741-7007/8/99	BMC Biol	201000	1	30	0
22513114	http://www.biomedcentral.com/1741-7007/9/24	BMC Biol	201200	2	30	0
21569402	http://www.biomedcentral.com/1741-7007/9/55	BMC Med	201100	2	30	0
23234249	http://www.biomedcentral.com/1741-7015/10/106	BMC Med	201200	2	30	0
23046539	http://www.biomedcentral.com/1741-7015/10/117	BMC Med	201200	1	30	0
22300479	http://www.biomedcentral.com/1741-7015/10/12	BMC Med	201200	1	30	0
23067377	http://www.biomedcentral.com/1741-7015/10/120	BMC Med	201200	1	30	0
23379695	http://www.biomedcentral.com/1741-7015/10/129	BMC Med	201300	1	30	0
23324495	http://www.biomedcentral.com/1741-7015/10/130	BMC Med	201300	1	30	0
23151252	http://www.biomedcentral.com/1741-7015/10/138/abstract	BMC Med	201200	1	30	0
23121760	http://www.biomedcentral.com/1741-7015/10/145	BMC Med	201200	2	30	0
22316106	http://www.biomedcentral.com/1741-7015/10/15	BMC Musculoskelet Disord	201200	1	30	0
23194414	http://www.biomedcentral.com/1741-7015/10/150	BMC Med	201200	1	30	0
23234258	http://www.biomedcentral.com/1741-7015/10/163	BMC Med	201200	1	30	0
23234249	http://www.biomedcentral.com/1741-7015/10/164	BMC Med	201200	1	30	0
23256478	http://www.biomedcentral.com/1741-7015/10/168	BMC Med	201200	1	30	0
23259535	http://www.biomedcentral.com/1741-7015/10/170	BMC Med	201200	1	30	0
23259507	http://www.biomedcentral.com/1741-7015/10/171	BMC Med	201200	1	30	0
22356677	http://www.biomedcentral.com/1741-7015/10/19	BMC Cancer	201200	1	30	0
22364233	http://www.biomedcentral.com/1741-7015/10/21/abstract	Genome Med	201200	1	30	0
22502727	http://www.biomedcentral.com/1741-7015/10/36	BMC Med	201200	1	30	0
22510307	http://www.biomedcentral.com/1741-7015/10/38	BMC Med	201200	1	30	0
22647517	http://www.biomedcentral.com/1741-7015/10/53	BMC Med	201200	1	30	0
22647488	http://www.biomedcentral.com/1741-7015/10/54	BMC Med	201200	1	30	0
22812450	http://www.biomedcentral.com/1741-7015/10/76	BMC Med	201200	1	30	0
22812450	http://www.biomedcentral.com/1741-7015/10/77	BMC Med	201200	1	30	0
22812424	http://www.biomedcentral.com/1741-7015/10/78	BMC Med	201200	2	30	0
22889115	http://www.biomedcentral.com/1741-7015/10/89	BMC Med	201200	1	30	0
23339513	http://www.biomedcentral.com/1741-7015/11/16	BMC Med	201300	1	30	0
23866107	http://www.biomedcentral.com/1741-7015/11/164	BMC Med	201300	1	30	0
23866098	http://www.biomedcentral.com/1741-7015/11/165	BMC Med	201300	1	30	0
24229371	http://www.biomedcentral.com/1741-7015/11/177	BMC Med	201300	1	30	0
23945332	http://www.biomedcentral.com/1741-7015/11/182	BMC Med	201300	1	30	0
23945290	http://www.biomedcentral.com/1741-7015/11/183	BMC Med	201300	1	30	0
24228832	http://www.biomedcentral.com/1741-7015/11/187	BMC Med	201300	1	30	0
24228807	http://www.biomedcentral.com/1741-7015/11/196	BMC Med	201300	1	30	0
24228867	http://www.biomedcentral.com/1741-7015/11/198	BMC Med	201300	1	30	0
23360691	http://www.biomedcentral.com/1741-7015/11/20	BMC Med	201300	1	30	0
23360691	http://www.biomedcentral.com/1741-7015/11/21	BMC Med	201300	1	30	0
24228698	http://www.biomedcentral.com/1741-7015/11/220	BMC Med	201300	1	30	0
24344755	http://www.biomedcentral.com/1741-7015/11/254/abstract	BMC Med	201300	1	30	0
24447813	http://www.biomedcentral.com/1741-7015/11/255	BMC Med	201400	1	30	0
24344742	http://www.biomedcentral.com/1741-7015/11/259	BMC Med	201300	1	30	0
24344725	http://www.biomedcentral.com/1741-7015/11/260	BMC Med	201300	1	30	0
23399409	http://www.biomedcentral.com/1741-7015/11/33	BMC Med	201300	1	30	0
23399351	http://www.biomedcentral.com/1741-7015/11/34	BMC Med	201300	1	30	0
23402649	http://www.biomedcentral.com/1741-7015/11/35	BMC Med	201300	1	30	0
23443037	http://www.biomedcentral.com/1741-7015/11/52	BMC Med	201300	1	30	0
23445933	http://www.biomedcentral.com/1741-7015/11/54	BMC Med	201300	1	30	0
23448188	http://www.biomedcentral.com/1741-7015/11/57	BMC Med	201300	1	30	0
23448151	http://www.biomedcentral.com/1741-7015/11/58	BMC Med	201300	1	30	0
23701737	http://www.biomedcentral.com/1741-7015/11/63	BMC Med	201300	1	30	0
23531187	http://www.biomedcentral.com/1741-7015/11/81	BMC Med	201300	1	30	0
23531149	http://www.biomedcentral.com/1741-7015/11/82	BMC Med	201300	1	30	0
23556481	http://www.biomedcentral.com/1741-7015/11/90	BMC Med	201300	1	30	0
23556432	http://www.biomedcentral.com/1741-7015/11/91	BMC Med	201300	1	30	0
24472627	http://www.biomedcentral.com/1741-7015/12/13	BMC Med	201400	1	30	0
24472580	http://www.biomedcentral.com/1741-7015/12/14	BMC Med	201400	1	30	0
24495788	http://www.biomedcentral.com/1741-7015/12/19	BMC Med	201400	1	30	0
24495788	http://www.biomedcentral.com/1741-7015/12/20	BMC Med	201400	1	30	0
24495788	http://www.biomedcentral.com/1741-7015/12/21	BMC Med	201400	1	30	0
24495788	http://www.biomedcentral.com/1741-7015/12/22	BMC Med	201400	1	30	0
24495788	http://www.biomedcentral.com/1741-7015/12/23	BMC Med	201400	1	30	0
24742301	http://www.biomedcentral.com/1741-7015/12/45	BMC Med	201400	1	30	0
24495788	http://www.biomedcentral.com/1741-7015/12/5	BMC Med	201400	1	30	0
19840371	http://www.biomedcentral.com/1741-7015/7/36	BMC Med	200900	1	30	0
19818158	http://www.biomedcentral.com/1741-7015/7/57	BMC Med	200900	1	30	0
19845973	http://www.biomedcentral.com/1741-7015/7/62	BMC Med	200900	1	30	0
19845972	http://www.biomedcentral.com/1741-7015/7/63	BMC Med	200900	1	30	0
20003409	http://www.biomedcentral.com/1741-7015/7/77	BMC Med	200900	1	30	0
20051101	http://www.biomedcentral.com/1741-7015/8/1	BMC Med	201000	1	30	0
20051100	http://www.biomedcentral.com/1741-7015/8/2	BMC Med	201000	1	30	0
20504297	http://www.biomedcentral.com/1741-7015/8/30	BMC Fam Pract	201000	1	30	0
20624301	http://www.biomedcentral.com/1741-7015/8/45	BMC Med	201000	1	30	0
20070881	http://www.biomedcentral.com/1741-7015/8/5	BMC Med	201000	1	30	0
20070880	http://www.biomedcentral.com/1741-7015/8/6	BMC Med	201000	1	30	0
20964839	http://www.biomedcentral.com/1741-7015/8/64	BMC Med	201000	1	30	0
20964835	http://www.biomedcentral.com/1741-7015/8/65	BMC Med	201000	1	30	0
21080935	http://www.biomedcentral.com/1741-7015/8/73	BMC Cancer	201000	1	30	0
22098693	http://www.biomedcentral.com/1741-7015/9/124	BMC Health Serv Res	201100	1	30	0
22122757	http://www.biomedcentral.com/1741-7015/9/127	BMC Public Health	201100	1	30	0
22192089	http://www.biomedcentral.com/1741-7015/9/136	BMC Musculoskelet Disord	201100	1	30	0
21599952	http://www.biomedcentral.com/1741-7015/9/18	BMC Med	201100	1	30	0
21450084	http://www.biomedcentral.com/1741-7015/9/30/	BMC Med	201100	1	30	0
21599952	http://www.biomedcentral.com/1741-7015/9/60	BMC Med	201100	1	30	0
21639954	http://www.biomedcentral.com/1741-7015/9/65	Genome Med	201100	1	30	0
20598111	http://www.biomedcentral.com/1752-0509/4/58/	BMC Biol	201000	1	30	0
24377387	http://www.biomedcentral.com/1752-0509/7/136	BMC Biol	201300	1	30	0
23525432	http://www.clinicaltrials.gov//	J Am Heart Assoc	201302	1	30	0
18025796	http://www.clinicaltrials.gov/ct/gui/show/NCT00167700	Neonatology	200800	1	30	0
17161253	http://www.clinicaltrials.gov/ct/show/NCT00000479/	J Am Coll Cardiol	200612	1	30	0
18083065	http://www.clinicaltrials.gov/ct/show/NCT00004205	Lancet Oncol	200801	1	30	0
18024211	http://www.clinicaltrials.gov/ct/show/NCT00017095	Lancet Oncol	200712	1	30	0
18249033	http://www.clinicaltrials.gov/ct/show/NCT00030732	Lancet Oncol	200802	1	30	0
17825712	http://www.clinicaltrials.gov/ct/show/NCT000438867	J Am Coll Cardiol	200709	1	30	0
17959415	http://www.clinicaltrials.gov/ct/show/NCT00076011	Lancet Oncol	200711	1	30	0
17276178	http://www.clinicaltrials.gov/ct/show/NCT00114491?order	J Am Coll Cardiol	200702	1	30	0
17418291	http://www.clinicaltrials.gov/ct/show/NCT00114504	J Am Coll Cardiol	200704	1	30	0
18191732	http://www.clinicaltrials.gov/ct/show/NCT00125996	J Am Coll Cardiol	200801	1	30	0
19649513	http://www.clinicaltrials.gov/ct/show/NCT00131157?order=1	Prim Care Respir J	200909	1	30	0
17010801	http://www.clinicaltrials.gov/ct/show/NCT00138931?order=1	J Am Coll Cardiol	200610	1	30	0
17466227	http://www.clinicaltrials.gov/ct/show/NCT00174993?order	J Am Coll Cardiol	200705	1	30	0
17825712	http://www.clinicaltrials.gov/ct/show/NCT00185263	J Am Coll Cardiol	200709	1	30	0
17980248	http://www.clinicaltrials.gov/ct/show/NCT00186329?order=1	J Am Coll Cardiol	200711	1	30	0
21847802	http://www.clinicaltrials.gov/ct/show/NCT00194454?order_1	Stroke	201107	1	30	0
19020749	http://www.clinicaltrials.gov/ct/show/NCT00232505	Int J Oncol	200812	1	30	0
18036454	http://www.clinicaltrials.gov/ct/show/NCT00243178;NCT00243178	J Am Coll Cardiol	200711	1	30	0
17418297	http://www.clinicaltrials.gov/ct/show/NCT00257413?order=1	J Am Coll Cardiol	200704	1	30	0
17498576	http://www.clinicaltrials.gov/ct/show/NCT00288210	J Am Coll Cardiol	200705	1	30	0
16843192	http://www.clinicaltrials.gov/ct/show/NCT00309712?order=1	J Am Coll Cardiol	200607	1	30	0
17306709	http://www.clinicaltrials.gov/ct/show/NCT00310947?order=1	J Am Coll Cardiol	200702	1	30	0
17707182	http://www.clinicaltrials.gov/ct/show/NCT00344513?order=1	J Am Coll Cardiol	200708	1	30	0
17825712	http://www.clinicaltrials.gov/ct/show/NCT00346437	J Am Coll Cardiol	200709	1	30	0
17448368	http://www.clinicaltrials.gov/ct/show/NCT00371709?order=1	J Am Coll Cardiol	200704	1	30	0
18068035	http://www.clinicaltrials.gov/ct/show/NCT00399503?order=1	J Am Coll Cardiol	200712	1	30	0
20698991	http://www.clinicaltrials.gov/ct/show/NCT00457132?order=1	BMC Musculoskelet Disord	201000	1	30	0
18612729	http://www.clinicaltrials.gov/ct/show/NCT00466453?order=1	J Gen Intern Med	200807	1	30	0
23852610	http://www.clinicaltrials.gov/ct2/home	Circulation	201308	1	30	0
22694905	http://www.clinicaltrials.gov/ct2/results?term=NCT00371176	J Psychiatr Res	201209	1	30	0
22742719	http://www.clinicaltrials.gov/ct2/results?term=NCT00465829	Am J Cardiol	201210	1	30	0
19717547	http://www.clinicaltrials.gov/ct2/results?term=NCT00483184	Rheumatology (Oxford)	200911	1	30	0
23305356	http://www.clinicaltrials.gov/ct2/results?term=NCT01430884	Cardiovasc Diabetol	201300	1	30	0
24124451	http://www.clinicaltrials.gov/ct2/results?term=OPAL-HIV-1001&Search=Search	PLoS One	201300	1	30	0
18523152	http://www.clinicaltrials.gov/ct2/show/NCT00064129	Blood	200808	1	30	0
18783876	http://www.clinicaltrials.gov/ct2/show/NCT00080808?term=NCT00080808&rank=1	Eur Urol	200905	1	30	0
19825505	http://www.clinicaltrials.gov/ct2/show/NCT00090103	Eur Urol	201001	2	30	0
23083020	http://www.clinicaltrials.gov/ct2/show/NCT00090324?term=quetiapine+112&rank=1	J Child Adolesc Psychopharmacol	201210	1	30	0
21126245	http://www.clinicaltrials.gov/ct2/show/NCT00106210?term	J Child Psychol Psychiatry	201101	1	30	0
24349086	http://www.clinicaltrials.gov/ct2/show/NCT00127452	PLoS One	201300	1	30	0
23453871	http://www.clinicaltrials.gov/ct2/show/NCT00135174	Int J Cardiol	201310	1	30	0
21371993	http://www.clinicaltrials.gov/ct2/show/NCT00158639	J Med Internet Res	201100	1	30	0
21307037	http://www.clinicaltrials.gov/ct2/show/NCT00164190	Eur Heart J	201108	1	30	0
23961354	http://www.clinicaltrials.gov/ct2/show/NCT00233077?term=Nina+Bickell&rank=2	Springerplus	201200	1	30	0
23024438	http://www.clinicaltrials.gov/ct2/show/NCT00238108	Sleep	201210	1	30	0
21185401	http://www.clinicaltrials.gov/ct2/show/NCT00271154	Heart Rhythm	201105	1	30	0
18260764	http://www.clinicaltrials.gov/ct2/show/NCT00280033?term=	J Infect Dis	200803	1	30	0
20048210	http://www.clinicaltrials.gov/ct2/show/NCT00282984	Circulation	201001	1	30	0
24632110	http://www.clinicaltrials.gov/ct2/show/NCT00380731?term=social+anxiety+cognitive+behavioral+therapy+Stanford&rank=1	Behav Res Ther	201405	1	30	0
20175406	http://www.clinicaltrials.gov/ct2/show/NCT00386334?term=eszopiclone&rank=24	Sleep	201002	1	30	0
23868932	http://www.clinicaltrials.gov/ct2/show/NCT00401466	Eur Heart J	201401	1	30	0
23472071	http://www.clinicaltrials.gov/ct2/show/NCT00441298	PLoS One	201300	1	30	0
20802250	http://www.clinicaltrials.gov/ct2/show/NCT00449488?term=voors&rank=2	Eur Heart J	201011	1	30	0
22131611	http://www.clinicaltrials.gov/ct2/show/NCT00465972?term	Sleep	201112	1	30	0
23372266	http://www.clinicaltrials.gov/ct2/show/NCT00466193?spons=%22Transcept+Pharmaceuticals%22&spons_ex=Y&rank=2	Sleep	201302	1	30	0
24643920	http://www.clinicaltrials.gov/ct2/show/NCT00528515?term	Anaesthesiol Intensive Ther	201401	1	30	0
21930612	http://www.clinicaltrials.gov/ct2/show/NCT00540605?term=mtn-002&rank=1	J Infect Dis	201111	1	30	0
22182346	http://www.clinicaltrials.gov/ct2/show/NCT00563888	BMC Neurosci	201100	1	30	0
21359089	http://www.clinicaltrials.gov/ct2/show/NCT00596713?term=NCT00596713&rank=1	Sleep	201103	1	30	0
24360599	http://www.clinicaltrials.gov/ct2/show/NCT00612313?term=Sequential+Treatment+and+MDD&rank=1	Brain Stimul	201403	1	30	0
23870811	http://www.clinicaltrials.gov/ct2/show/NCT00633984	J Psychiatr Res	201310	1	30	0
20576091	http://www.clinicaltrials.gov/ct2/show/NCT00697515?term=NCT00697515&rank=1	Behav Brain Funct	201000	1	30	0
23410138	http://www.clinicaltrials.gov/ct2/show/NCT00764868?term=SPD489-306&rank=1	J Child Adolesc Psychopharmacol	201302	1	30	0
21461326	http://www.clinicaltrials.gov/ct2/show/NCT00772044?term=Ventus&rank=1	Sleep	201104	1	30	0
23417515	http://www.clinicaltrials.gov/ct2/show/NCT00818298	Psychopharmacology (Berl)	201307	1	30	0
24376842	http://www.clinicaltrials.gov/ct2/show/NCT00835003?term=NCT00835003&rank=1	PLoS One	201300	1	30	0
21110842	http://www.clinicaltrials.gov/ct2/show/NCT00845260	BMC Psychiatry	201000	1	30	0
24291783	http://www.clinicaltrials.gov/ct2/show/NCT00856856	EuroIntervention	201403	1	30	0
23758736	http://www.clinicaltrials.gov/ct2/show/NCT00883870	J Transl Med	201300	1	30	0
24583632	http://www.clinicaltrials.gov/ct2/show/NCT00895700	J Med Internet Res	201400	1	30	0
24360599	http://www.clinicaltrials.gov/ct2/show/NCT00896090?term=cortical+excitability+and+inhibition&rank=2	Brain Stimul	201403	1	30	0
23289899	http://www.clinicaltrials.gov/ct2/show/NCT00904670	J Child Adolesc Psychopharmacol	201302	1	30	0
23703925	http://www.clinicaltrials.gov/ct2/show/NCT00931502	Catheter Cardiovasc Interv	201312	1	30	0
22020850	http://www.clinicaltrials.gov/ct2/show/NCT00946855?term=soccerlab&rank=1	Int J Sports Med	201111	1	30	0
22370530	http://www.clinicaltrials.gov/ct2/show/NCT00953147	Allergy Asthma Proc	201201	1	30	0
24566820	http://www.clinicaltrials.gov/ct2/show/NCT00962494	J Med Internet Res	201400	1	30	0
22370531	http://www.clinicaltrials.gov/ct2/show/NCT01010971	Allergy Asthma Proc	201201	1	30	0
23241361	http://www.clinicaltrials.gov/ct2/show/NCT01084018	J Med Internet Res	201200	1	30	0
23026182	http://www.clinicaltrials.gov/ct2/show/NCT01134705	Allergy Asthma Proc	201209	1	30	0
22784436	http://www.clinicaltrials.gov/ct2/show/NCT01149772	Implement Sci	201200	1	30	0
23759474	http://www.clinicaltrials.gov/ct2/show/NCT01201967	Circ Cardiovasc Qual Outcomes	201307	1	30	0
23291270	http://www.clinicaltrials.gov/ct2/show/NCT01236209	J Med Internet Res	201300	2	30	0
22732098	http://www.clinicaltrials.gov/ct2/show/NCT01296321	J Med Internet Res	201200	1	30	0
24169063	http://www.clinicaltrials.gov/ct2/show/NCT01401465	Allergy Asthma Proc	201311	1	30	0
23872464	http://www.clinicaltrials.gov/ct2/show/NCT01510704?Term=APD421&rank=1	Br J Anaesth	201312	1	30	0
23274783	http://www.clinicaltrials.gov/ct2/show/NCT01646359?term=NCT01646359&rank=1	Br J Anaesth	201305	1	30	0
24064228	http://www.clinicaltrials.gov/ct2/show/NCT01864343	Heart	201311	1	30	0
24586490	http://www.clinicaltrials.gov/ct2/show/NCT01916720	PLoS One	201400	1	30	0
24742381	http://www.clinicaltrials.gov/ct2/show/NCT01942954	J Med Internet Res	201400	1	30	0
24598035	http://www.clinicaltrials.gov/ct2/show/NCT01944891	JMIR Res Protoc	201400	1	30	0
24532997	http://www.clinicaltrials.gov/ct2/show/study/NCT00711516	J Clin Sleep Med	201400	1	30	0
23596247	http://www.clinicaltrials.gov/ct2/show/study/NCT01384682?term=NCT01384682&rank=1	J Clin Microbiol	201307	1	30	0
17498579	http://www.clinicaltrials.gov/show/NCT00366639	J Am Coll Cardiol	200705	1	30	0
21203546	http://www.clinicaltrials.gov/show/NCT00849680	PLoS One	201000	1	30	0
16923185	http://www.controlled-trials.com/isrctn/	Chiropr Osteopat	200600	22	30	0
22938147	http://www.controlled-trials.com/isrctn/isrctn_loa	BMC Public Health	201200	1	30	0
20459661	http://www.controlled-trials.com/isrctn/pf/01110844	BMC Anesthesiol	201000	1	30	0
24334198	http://www.controlled-trials.com/isrctn/pf/55651027	J Med Internet Res	201300	1	30	0
23140210	http://www.controlled-trials.com/isrctn/sample_documentation.asp	BMC Infect Dis	201200	1	30	0
19758428	http://www.controlled-trials.com/isrctn/search.html?srch=15670600&sort=3&dir=desc&max=10	BMC Public Health	200900	1	30	0
19416946	http://www.controlled-trials.com/isrctn/search.html?srch=ISRCTN46523456	Rheumatology (Oxford)	200907	1	30	0
22935476	http://www.controlled-trials.com/isrctn/search.html?srch=ISRCTN84130388&sort=3&dir=desc&max=10	BMC Public Health	201200	1	30	0
16033307	http://www.controlled-trials.com/isrctn/trial/|/0/67520427.html	PLoS Med	200507	1	30	0
16880298	http://www.controlled-trials.com/isrctn/trial/|/0/78346801.html	Obstet Gynecol	200608	1	30	0
22086879	http://www.controlled-trials.com/ISRCTN00029383	Circulation	201201	1	30	0
23247552	http://www.controlled-trials.com/ISRCTN05190231	Clin Rheumatol	201305	1	30	0
18936702	http://www.controlled-trials.com/ISRCTN07413772/07413772	Crit Care Med	200812	1	30	0
21930723	http://www.controlled-trials.com/ISRCTN07752711	Heart	201202	1	30	0
22540678	http://www.controlled-trials.com/ISRCTN13704604	Trials	201200	1	30	0
21169166	http://www.controlled-trials.com/ISRCTN16823487	J Med Internet Res	201000	1	30	0
19033149	http://www.controlled-trials.com/ISRCTN16823487/16823487	J Med Internet Res	200800	1	30	0
23936304	http://www.controlled-trials.com/ISRCTN17057980	PLoS One	201300	1	30	0
18062595	http://www.controlled-trials.com/isrctn17691887	Ned Tijdschr Geneeskd	200711	1	30	0
23997361	http://www.controlled-trials.com/ISRCTN18174167	Sleep	201309	1	30	0
23956024	http://www.controlled-trials.com/ISRCTN19739792	J Med Internet Res	201300	1	30	0
23150980	http://www.controlled-trials.com/ISRCTN19781227	BMC Geriatr	201200	1	30	0
19297462	http://www.controlled-trials.com/ISRCTN20236112	Am J Clin Nutr	200905	1	30	0
21515877	http://www.controlled-trials.com/ISRCTN22085282	Emerg Med J	201204	1	30	0
24681717	http://www.controlled-trials.com/ISRCTN24529487	J Med Internet Res	201400	1	30	0
23113955	http://www.controlled-trials.com/ISRCTN24735383	J Med Internet Res	201200	1	30	0
22262728	http://www.controlled-trials.com/ISRCTN24874457	J Med Internet Res	201200	1	30	0
23611874	http://www.controlled-trials.com/ISRCTN27704027	JMIR Res Protoc	201200	1	30	0
24645671	http://www.controlled-trials.com/ISRCTN30189842	BMC Pediatr	201400	1	30	0
21371988	http://www.controlled-trials.com/ISRCTN31070347	J Med Internet Res	201100	2	30	0
22100793	http://www.controlled-trials.com/ISRCTN31070347/31070347	J Med Internet Res	201100	1	30	0
23742808	http://www.controlled-trials.com/ISRCTN31586428/	J Med Internet Res	201300	1	30	0
20354010	http://www.controlled-trials.com/ISRCTN32464251	Br J Anaesth	201005	1	30	0
21888656	http://www.controlled-trials.com/ISRCTN32849447/elliott	BMC Infect Dis	201100	2	30	0
22427850	http://www.controlled-trials.com/ISRCTN34151616	PLoS One	201200	1	30	0
22177338	http://www.controlled-trials.com/ISRCTN35692743	BMC Pulm Med	201100	1	30	0
23539235	http://www.controlled-trials.com/ISRCTN36437985/	Br J Anaesth	201306	1	30	0
24300437	http://www.controlled-trials.com/ISRCTN37687716	Circulation	201401	1	30	0
22201703	http://www.controlled-trials.com/ISRCTN39104853	J Med Internet Res	201100	1	30	0
23502689	http://www.controlled-trials.com/ISRCTN41034162	J Med Internet Res	201300	1	30	0
20417945	http://www.controlled-trials.com/ISRCTN42261314	Trans R Soc Trop Med Hyg	201007	1	30	0
21493191	http://www.controlled-trials.com/ISRCTN42687923/	J Med Internet Res	201100	1	30	0
24386491	http://www.controlled-trials.com/ISRCTN42944026	PLoS One	201300	1	30	0
17622343	http://www.controlled-trials.com/ISRCTN45178534	PLoS One	200700	1	30	0
19033150	http://www.controlled-trials.com/isrctn47285230	J Med Internet Res	200800	1	30	0
17482880	http://www.controlled-trials.com/ISRCTN47772397	Lancet Oncol	200706	1	30	0
23302475	http://www.controlled-trials.com/ISRCTN48134476	J Med Internet Res	201300	1	30	0
20507844	http://www.controlled-trials.com/ISRCTN48473735	J Med Internet Res	201000	2	30	0
23801709	http://www.controlled-trials.com/ISRCTN49197425	BMJ Open	201300	1	30	0
21774823	http://www.controlled-trials.com/ISRCTN49454276	Trials	201100	1	30	0
21169172	http://www.controlled-trials.com/ISRCTN50512934/	J Med Internet Res	201000	1	30	0
21252084	http://www.controlled-trials.com/ISRCTN50728656	Br J Ophthalmol	201109	1	30	0
23777765	http://www.controlled-trials.com/ISRCTN51398568/LUMC	Blood	201309	1	30	0
22950667	http://www.controlled-trials.com/ISRCTN52519535/	BMC Complement Altern Med	201200	1	30	0
20921001	http://www.controlled-trials.com/ISRCTN52854353	J Med Internet Res	201000	2	30	0
19605373	http://www.controlled-trials.com/ISRCTN53367487	Rheumatology (Oxford)	200909	1	30	0
24589148	http://www.controlled-trials.com/isrctn55001433	Qual Prim Care	201402	1	30	0
24334216	http://www.controlled-trials.com/ISRCTN55651027	J Med Internet Res	201300	1	30	0
23942480	http://www.controlled-trials.com/ISRCTN57754429	J Med Internet Res	201300	1	30	0
20457556	http://www.controlled-trials.com/ISRCTN59912797	J Med Internet Res	201000	1	30	0
22182483	http://www.controlled-trials.com/ISRCTN61819220	J Med Internet Res	201100	1	30	0
23611879	http://www.controlled-trials.com/ISRCTN61942768/61942768	Interact J Med Res	201200	1	30	0
24003041	http://www.controlled-trials.com/ISRCTN66434824/66434824	Stroke	201311	1	30	0
24691410	http://www.controlled-trials.com/ISRCTN66772711	J Med Internet Res	201400	1	30	0
22192583	http://www.controlled-trials.com/ISRCTN68128332	BMC Public Health	201100	1	30	0
24312459	http://www.controlled-trials.com/ISRCTN68175121	PLoS One	201300	1	30	0
23669884	http://www.controlled-trials.com/ISRCTN69603913	J Med Internet Res	201300	1	30	0
21629121	http://www.controlled-trials.com/ISRCTN70447230	Eur J Emerg Med	201202	1	30	0
23161092	http://www.controlled-trials.com/ISRCTN71447000/	BMJ Open	201200	1	30	0
17548243	http://www.controlled-trials.com/ISRCTN72466475	Lancet Oncol	200707	1	30	0
24270834	http://www.controlled-trials.com/ISRCTN74848736	BMJ Open	201300	1	30	0
22155673	http://www.controlled-trials.com/ISRCTN75058295	J Med Internet Res	201100	1	30	0
21504872	http://www.controlled-trials.com/ISRCTN76460837	J Med Internet Res	201100	1	30	0
23220855	http://www.controlled-trials.com/ISRCTN77607163	Br J Anaesth	201303	1	30	0
24657434	http://www.controlled-trials.com/ISRCTN77864351	J Med Internet Res	201400	1	30	0
24028826	http://www.controlled-trials.com/ISRCTN79864465	J Med Internet Res	201300	1	30	0
21030367	http://www.controlled-trials.com/ISRCTN81605131/	Arch Dis Child	201102	2	30	0
21930723	http://www.controlled-trials.com/ISRCTN82153174	Heart	201202	1	30	0
21806795	http://www.controlled-trials.com/ISRCTN82208287	Trials	201100	1	30	0
24708700	http://www.controlled-trials.com/ISRCTN82257414	BMC Cardiovasc Disord	201400	1	30	0
17557349	http://www.controlled-trials.com/ISRCTN87201238/	Ann Neurol	200709	1	30	0
23233701	http://www.controlled-trials.com/ISRCTN89034131/	BMJ Open	201200	1	30	0
24045005	http://www.controlled-trials.com/ISRCTN91623132	J Med Internet Res	201300	1	30	0
22834725	http://www.controlled-trials.com/ISRCTN91956346	Trials	201200	1	30	0
23973555	http://www.controlled-trials.com/ISRCTN92107365/	J Med Internet Res	201300	1	30	0
24066178	http://www.controlled-trials.com/ISRCTN92551397	PLoS One	201300	1	30	0
23192752	http://www.controlled-trials.com/ISRCTN93702927	J Med Internet Res	201200	1	30	0
19674956	http://www.controlled-trials.com/ISRCTN93896459/	J Med Internet Res	200900	1	30	0
22738715	http://www.controlled-trials.com/ISRCTN93903959/	J Med Internet Res	201200	1	30	0
24530788	http://www.controlled-trials.com/ISRCTN95345245	Atherosclerosis	201404	1	30	0
24681761	http://www.controlled-trials.com/ISRCTN98176068	J Med Internet Res	201400	1	30	0
23140480	http://www.controlled-trials.com/ISRCTN98441241	BMC Psychiatry	201200	1	30	0
24594972	http://www.controlled-trials.com/ISRCTN98560867	J Med Internet Res	201400	1	30	0
18693662	http://www.controlled-trials.com/mrct/	Rev Esp Anestesiol Reanim	200806	6	30	0
23881731	http://www.controlled-trials.com/mrct/mrct_about.asp	Cochrane Database Syst Rev	201300	1	30	0
18207461	http://www.controlled-trials.com/mrct/trial/230201/ISRCTN02631195	Lancet Oncol	200802	1	30	0
18021872	http://www.controlled-trials.com/mrct/trial/230761/ISRCTN78563659	J Am Coll Cardiol	200711	1	30	0
23140480	http://www.controlled-trials.com/mrct/trial/469943/98441241	BMC Psychiatry	201200	1	30	0
23815524	http://www.crd.york.ac.uk/NIHR_PROSPERO/	J Neurotrauma	201311	1	30	0
22182309	http://www.crd.york.ac.uk/PROSPERO	BMC Public Health	201100	19	30	0
24088296	http://www.crd.york.ac.uk/PROSPERO/display_record.asp?ID=CRD42011001361	Health Technol Assess	201310	1	30	0
24386496	http://www.crd.york.ac.uk/prospero/display_record.asp?ID=CRD42011001826	PLoS Negl Trop Dis	201300	1	30	0
24366180	http://www.crd.york.ac.uk/PROSPERO/display_record.asp?ID=CRD42012002651#.UrMglPRDuVo	JMIR Res Protoc	201300	1	30	0
24366112	http://www.crd.york.ac.uk/prospero/display_record.asp?ID=CRD42012002652	JMIR Res Protoc	201300	1	30	0
24366112	http://www.crd.york.ac.uk/prospero/display_record.asp?ID=CRD42012002654	JMIR Res Protoc	201300	1	30	0
24366112	http://www.crd.york.ac.uk/prospero/display_record.asp?ID=CRD42012002655	JMIR Res Protoc	201300	1	30	0
24366112	http://www.crd.york.ac.uk/prospero/display_record.asp?ID=CRD42012002656	JMIR Res Protoc	201300	1	30	0
23870623	http://www.crd.york.ac.uk/PROSPERO/display_record.asp?ID=CRD42012003120	Syst Rev	201300	1	30	0
24559394	http://www.crd.york.ac.uk/PROSPERO/display_record.asp?ID=CRD42013004920	Syst Rev	201400	1	30	0
24620158	http://www.crd.york.ac.uk/PROSPERO/display_record.asp?ID=CRD42013005769	Br J Sports Med	201404	1	30	0
24444192	http://www.crd.york.ac.uk/PROSPERO/display_record.asp?ID=CRD42013006187#.Utk7qNJ9Lf8	Syst Rev	201400	1	30	0
24313979	http://www.diagnosticpathology.diagnomx.eu/29vs/1504046946108618	Diagn Pathol	201300	1	30	0
23819639	http://www.diagnosticpathology.diagnomx.eu/vs/1001118393101798	Diagn Pathol	201300	1	30	0
23706092	http://www.diagnosticpathology.diagnomx.eu/vs/1007838329872974	Diagn Pathol	201300	1	30	0
23075171	http://www.diagnosticpathology.diagnomx.eu/vs/1009474924812827	Diagn Pathol	201200	1	30	0
23445749	http://www.diagnosticpathology.diagnomx.eu/vs/1034403150888863	Diagn Pathol	201300	1	30	0
23659667	http://www.diagnosticpathology.diagnomx.eu/vs/1037059088969395	Diagn Pathol	201300	1	30	0
24443801	http://www.diagnosticpathology.diagnomx.eu/vs/1051828790117127	Diagn Pathol	201400	1	30	0
24731283	http://www.diagnosticpathology.diagnomx.eu/vs/1056639379120615	Diagn Pathol	201400	1	30	0
23320410	http://www.diagnosticpathology.diagnomx.eu/vs/1059098656858324	Diagn Pathol	201300	1	30	0
23343214	http://www.diagnosticpathology.diagnomx.eu/vs/1060413168685759	Diagn Pathol	201300	1	30	0
22497861	http://www.diagnosticpathology.diagnomx.eu/vs/1068858553657049	Diagn Pathol	201200	1	30	0
23902708	http://www.diagnosticpathology.diagnomx.eu/vs/1070116023943146	Diagn Pathol	201300	1	30	0
23552188	http://www.diagnosticpathology.diagnomx.eu/vs/1077439085928525	Diagn Pathol	201300	1	30	0
24457087	http://www.diagnosticpathology.diagnomx.eu/vs/1084557586106833	Diagn Pathol	201400	1	30	0
23587371	http://www.diagnosticpathology.diagnomx.eu/vs/1092363465928479	Diagn Pathol	201300	1	30	0
24499455	http://www.diagnosticpathology.diagnomx.eu/vs/1098335216112242	Diagn Pathol	201400	1	30	0
23173870	http://www.diagnosticpathology.diagnomx.eu/vs/1105483419841671	Diagn Pathol	201200	1	30	0
23866960	http://www.diagnosticpathology.diagnomx.eu/vs/1107407136102196	Diagn Pathol	201300	1	30	0
24655585	http://www.diagnosticpathology.diagnomx.eu/vs/1112892497119603	Diagn Pathol	201400	1	30	0
24444040	http://www.diagnosticpathology.diagnomx.eu/vs/1116708293115581	Diagn Pathol	201400	1	30	0
22770229	http://www.diagnosticpathology.diagnomx.eu/vs/1117747619703769	Diagn Pathol	201200	1	30	0
24460887	http://www.diagnosticpathology.diagnomx.eu/vs/1120468411154766	Diagn Pathol	201400	1	30	0
22818553	http://www.diagnosticpathology.diagnomx.eu/vs/1127865005664160	Diagn Pathol	201200	1	30	0
23057632	http://www.diagnosticpathology.diagnomx.eu/vs/1128474926172838	Diagn Pathol	201200	1	30	0
23432803	http://www.diagnosticpathology.diagnomx.eu/vs/1128478792898812	Diagn Pathol	201300	1	30	0
23276152	http://www.diagnosticpathology.diagnomx.eu/vs/1132441651796836	Diagn Pathol	201200	1	30	0
22621341	http://www.diagnosticpathology.diagnomx.eu/vs/1148475676881895	Diagn Pathol	201200	1	30	0
24684970	http://www.diagnosticpathology.diagnomx.eu/vs/1155060506119016	Diagn Pathol	201400	1	30	0
24667142	http://www.diagnosticpathology.diagnomx.eu/vs/1159334857109547	Diagn Pathol	201400	1	30	0
24351116	http://www.diagnosticpathology.diagnomx.eu/vs/1166551968105508	Diagn Pathol	201300	1	30	0
24443792	http://www.diagnosticpathology.diagnomx.eu/vs/1168853011139286	Diagn Pathol	201400	1	30	0
22809481	http://www.diagnosticpathology.diagnomx.eu/vs/1173195902735693	Diagn Pathol	201200	1	30	0
23217032	http://www.diagnosticpathology.diagnomx.eu/vs/1174320824810970	Diagn Pathol	201200	1	30	0
22889043	http://www.diagnosticpathology.diagnomx.eu/vs/1182345104754765	Diagn Pathol	201200	1	30	0
23186145	http://www.diagnosticpathology.diagnomx.eu/vs/1186821489769063	Diagn Pathol	201200	1	30	0
23764154	http://www.diagnosticpathology.diagnomx.eu/vs/1190484203893646	Diagn Pathol	201300	1	30	0
24678936	http://www.diagnosticpathology.diagnomx.eu/vs/1194507146115753	Diagn Pathol	201400	1	30	0
22925655	http://www.diagnosticpathology.diagnomx.eu/vs/1200314318763661	Diagn Pathol	201200	1	30	0
24499498	http://www.diagnosticpathology.diagnomx.eu/vs/1206247718115175	Diagn Pathol	201400	1	30	0
23915109	http://www.diagnosticpathology.diagnomx.eu/vs/1209512176931698	Diagn Pathol	201300	1	30	0
23638625	http://www.diagnosticpathology.diagnomx.eu/vs/1218574899466985	Diagn Pathol	201300	1	30	0
23035717	http://www.diagnosticpathology.diagnomx.eu/vs/1224798882787923	Diagn Pathol	201200	1	30	0
22151879	http://www.diagnosticpathology.diagnomx.eu/vs/1226764594634693	Diagn Pathol	201100	1	30	0
24484584	http://www.diagnosticpathology.diagnomx.eu/vs/1229110069114125	Diagn Pathol	201400	1	30	0
24044498	http://www.diagnosticpathology.diagnomx.eu/vs/1230909536950947	Diagn Pathol	201300	1	30	0
22182763	http://www.diagnosticpathology.diagnomx.eu/vs/1232133347629819	Diagn Pathol	201100	1	30	0
23227905	http://www.diagnosticpathology.diagnomx.eu/vs/1235401622806126	Diagn Pathol	201200	1	30	0
24621074	http://www.diagnosticpathology.diagnomx.eu/vs/1236344107120406	Diagn Pathol	201400	1	30	0
23111239	http://www.diagnosticpathology.diagnomx.eu/vs/1238437468776331	Diagn Pathol	201200	1	30	0
22546238	http://www.diagnosticpathology.diagnomx.eu/vs/1245603103708547	Diagn Pathol	201200	1	30	0
23199263	http://www.diagnosticpathology.diagnomx.eu/vs/1249657688795311	Diagn Pathol	201200	1	30	0
24443980	http://www.diagnosticpathology.diagnomx.eu/vs/1256849631103092	Diagn Pathol	201400	1	30	0
22894766	http://www.diagnosticpathology.diagnomx.eu/vs/1267826959682402	Diagn Pathol	201200	1	30	0
24088506	http://www.diagnosticpathology.diagnomx.eu/vs/1270863903102282	Diagn Pathol	201300	1	30	0
22414134	http://www.diagnosticpathology.diagnomx.eu/vs/1278078279667611	Diagn Pathol	201200	1	30	0
23419168	http://www.diagnosticpathology.diagnomx.eu/vs/1284611098470676	Diagn Pathol	201300	1	30	0
22873696	http://www.diagnosticpathology.diagnomx.eu/vs/1288044089753085	Diagn Pathol	201200	1	30	0
22404894	http://www.diagnosticpathology.diagnomx.eu/vs/1293097548652023	Diagn Pathol	201200	1	30	0
23302373	http://www.diagnosticpathology.diagnomx.eu/vs/1302380563830412	Diagn Pathol	201300	1	30	0
22500694	http://www.diagnosticpathology.diagnomx.eu/vs/1308004512669913	Diagn Pathol	201200	1	30	0
23587410	http://www.diagnosticpathology.diagnomx.eu/vs/1309992178882788	Diagn Pathol	201300	1	30	0
23688209	http://www.diagnosticpathology.diagnomx.eu/vs/1310907815984587	Diagn Pathol	201300	1	30	0
22809451	http://www.diagnosticpathology.diagnomx.eu/vs/1311834987345566	Diagn Pathol	201200	1	30	0
24053125	http://www.diagnosticpathology.diagnomx.eu/vs/1313680868103019	Diagn Pathol	201300	1	30	0
24188461	http://www.diagnosticpathology.diagnomx.eu/vs/1318085636110837	Diagn Pathol	201300	1	30	0
23031227	http://www.diagnosticpathology.diagnomx.eu/vs/1320848277788495	Diagn Pathol	201200	1	30	0
22849702	http://www.diagnosticpathology.diagnomx.eu/vs/1322364365718540	Diagn Pathol	201200	1	30	0
24053158	http://www.diagnosticpathology.diagnomx.eu/vs/1323049861105720	Diagn Pathol	201300	1	30	0
23782909	http://www.diagnosticpathology.diagnomx.eu/vs/1323656318940068	Diagn Pathol	201300	1	30	0
24047469	http://www.diagnosticpathology.diagnomx.eu/vs/1334018129864616	Diagn Pathol	201300	1	30	0
22515616	http://www.diagnosticpathology.diagnomx.eu/vs/1336227313684480	Diagn Pathol	201200	1	30	0
24144008	http://www.diagnosticpathology.diagnomx.eu/vs/1344721463103353	Diagn Pathol	201300	1	30	0
22613041	http://www.diagnosticpathology.diagnomx.eu/vs/1345298818712204	Diagn Pathol	201200	1	30	0
22640803	http://www.diagnosticpathology.diagnomx.eu/vs/1348911657684292	Diagn Pathol	201200	1	30	0
24188515	http://www.diagnosticpathology.diagnomx.eu/vs/1360498724104351	Diagn Pathol	201300	1	30	0
24661909	http://www.diagnosticpathology.diagnomx.eu/vs/1377798917111123	Diagn Pathol	201400	1	30	0
23320456	http://www.diagnosticpathology.diagnomx.eu/vs/1381170351801852	Diagn Pathol	201300	1	30	0
24125024	http://www.diagnosticpathology.diagnomx.eu/vs/1381849312101856	Diagn Pathol	201300	1	30	0
23675804	http://www.diagnosticpathology.diagnomx.eu/vs/1382856320966453	Diagn Pathol	201300	1	30	0
24457040	http://www.diagnosticpathology.diagnomx.eu/vs/1383180234106945	Diagn Pathol	201400	1	30	0
23347775	http://www.diagnosticpathology.diagnomx.eu/vs/1386921325843104	Diagn Pathol	201300	1	30	0
23121893	http://www.diagnosticpathology.diagnomx.eu/vs/1393156268152357	Diagn Pathol	201200	1	30	0
22901743	http://www.diagnosticpathology.diagnomx.eu/vs/1395450057455276	Diagn Pathol	201200	1	30	0
23819605	http://www.diagnosticpathology.diagnomx.eu/vs/1398457297102379	Diagn Pathol	201300	1	30	0
24507572	http://www.diagnosticpathology.diagnomx.eu/vs/1399352761104042	Diagn Pathol	201400	1	30	0
23126361	http://www.diagnosticpathology.diagnomx.eu/vs/1411318819790406	Diagn Pathol	201200	1	30	0
22742986	http://www.diagnosticpathology.diagnomx.eu/vs/1415505838687793	Diagn Pathol	201200	1	30	0
22891962	http://www.diagnosticpathology.diagnomx.eu/vs/1418596609736470	Diagn Pathol	201200	1	30	0
24447576	http://www.diagnosticpathology.diagnomx.eu/vs/1433263219102962	Diagn Pathol	201400	1	30	0
24678958	http://www.diagnosticpathology.diagnomx.eu/vs/1434808553949498	Diagn Pathol	201400	1	30	0
24326156	http://www.diagnosticpathology.diagnomx.eu/vs/1445749171109834	Diagn Pathol	201300	1	30	0
23566354	http://www.diagnosticpathology.diagnomx.eu/vs/1449591192859058	Diagn Pathol	201300	1	30	0
24667108	http://www.diagnosticpathology.diagnomx.eu/vs/1450529994118798	Diagn Pathol	201400	1	30	0
23006319	http://www.diagnosticpathology.diagnomx.eu/vs/1452541171722856	Diagn Pathol	201200	1	30	0
22289504	http://www.diagnosticpathology.diagnomx.eu/vs/1460518258831620	Diagn Pathol	201200	1	30	0
24555856	http://www.diagnosticpathology.diagnomx.eu/vs/1461254346108378	Diagn Pathol	201400	1	30	0
24612589	http://www.diagnosticpathology.diagnomx.eu/vs/1471414150119415	Diagn Pathol	201400	1	30	0
24325792	http://www.diagnosticpathology.diagnomx.eu/vs/1475928069111326	Diagn Pathol	201300	1	30	0
24144059	http://www.diagnosticpathology.diagnomx.eu/vs/1476676925108926	Diagn Pathol	201300	1	30	0
22992473	http://www.diagnosticpathology.diagnomx.eu/vs/1480477335765055	Diagn Pathol	201200	1	30	0
23971887	http://www.diagnosticpathology.diagnomx.eu/vs/1484291498104021	Diagn Pathol	201300	1	30	0
24443892	http://www.diagnosticpathology.diagnomx.eu/vs/1490389349103056	Diagn Pathol	201400	1	30	0
23537038	http://www.diagnosticpathology.diagnomx.eu/vs/1500847644913244	Diagn Pathol	201300	1	30	0
22521044	http://www.diagnosticpathology.diagnomx.eu/vs/1501556838687844	Diagn Pathol	201200	1	30	0
24299296	http://www.diagnosticpathology.diagnomx.eu/vs/1501709091077524	Diagn Pathol	201300	1	30	0
23236991	http://www.diagnosticpathology.diagnomx.eu/vs/1507582238843246	Diagn Pathol	201200	1	30	0
24053763	http://www.diagnosticpathology.diagnomx.eu/vs/1507827881105018	Diagn Pathol	201300	1	30	0
23531415	http://www.diagnosticpathology.diagnomx.eu/vs/1509145815899177	Diagn Pathol	201300	1	30	0
24641834	http://www.diagnosticpathology.diagnomx.eu/vs/1509730773118658	Diagn Pathol	201400	1	30	0
22424533	http://www.diagnosticpathology.diagnomx.eu/vs/1512077125668949	Diagn Pathol	201200	1	30	0
22974165	http://www.diagnosticpathology.diagnomx.eu/vs/1521774814749726	Diagn Pathol	201200	1	30	0
22999069	http://www.diagnosticpathology.diagnomx.eu/vs/1522835667751019	Diagn Pathol	201200	1	30	0
23231829	http://www.diagnosticpathology.diagnomx.eu/vs/1524207344817819	Diagn Pathol	201200	1	30	0
23607567	http://www.diagnosticpathology.diagnomx.eu/vs/1530481200889780	Diagn Pathol	201300	1	30	0
22510499	http://www.diagnosticpathology.diagnomx.eu/vs/1534825818694957	Diagn Pathol	201200	1	30	0
24330571	http://www.diagnosticpathology.diagnomx.eu/vs/1536075282108217	Diagn Pathol	201300	1	30	0
22333190	http://www.diagnosticpathology.diagnomx.eu/vs/1541653085652296	Diagn Pathol	201200	1	30	0
23556484	http://www.diagnosticpathology.diagnomx.eu/vs/1542364337927656	Diagn Pathol	201300	1	30	0
22726497	http://www.diagnosticpathology.diagnomx.eu/vs/1552295877710135	Diagn Pathol	201200	1	30	0
23607525	http://www.diagnosticpathology.diagnomx.eu/vs/1553036118943799	Diagn Pathol	201300	1	30	0
23445683	http://www.diagnosticpathology.diagnomx.eu/vs/1556060549847356	Diagn Pathol	201300	1	30	0
23742172	http://www.diagnosticpathology.diagnomx.eu/vs/1558483061962648	Diagn Pathol	201300	1	30	0
24354761	http://www.diagnosticpathology.diagnomx.eu/vs/1558612241110439	Diagn Pathol	201300	1	30	0
24456584	http://www.diagnosticpathology.diagnomx.eu/vs/1559854430111589	Diagn Pathol	201400	1	30	0
24405976	http://www.diagnosticpathology.diagnomx.eu/vs/1562693099114452	Diagn Pathol	201400	1	30	0
22340508	http://www.diagnosticpathology.diagnomx.eu/vs/1563339375633634	Diagn Pathol	201200	1	30	0
23021410	http://www.diagnosticpathology.diagnomx.eu/vs/1568085959771735	Diagn Pathol	201200	1	30	0
24135164	http://www.diagnosticpathology.diagnomx.eu/vs/1569909986109783	Diagn Pathol	201300	1	30	0
23351884	http://www.diagnosticpathology.diagnomx.eu/vs/1582313332832700	Diagn Pathol	201300	1	30	0
24555807	http://www.diagnosticpathology.diagnomx.eu/vs/1588557731103084	Diagn Pathol	201400	1	30	0
22906214	http://www.diagnosticpathology.diagnomx.eu/vs/1600344696739249	Diagn Pathol	201200	1	30	0
24602387	http://www.diagnosticpathology.diagnomx.eu/vs/1602226377106882	Diagn Pathol	201400	1	30	0
24443842	http://www.diagnosticpathology.diagnomx.eu/vs/1603694556107408	Diagn Pathol	201400	1	30	0
24555830	http://www.diagnosticpathology.diagnomx.eu/vs/1604504118106105	Diagn Pathol	201400	1	30	0
22686245	http://www.diagnosticpathology.diagnomx.eu/vs/1605269445677066	Diagn Pathol	201200	1	30	0
24326178	http://www.diagnosticpathology.diagnomx.eu/vs/1611895162102528	Diagn Pathol	201300	1	30	0
23379991	http://www.diagnosticpathology.diagnomx.eu/vs/1615846455818924	Diagn Pathol	201300	1	30	0
23631751	http://www.diagnosticpathology.diagnomx.eu/vs/1623509866881834	Diagn Pathol	201300	1	30	0
23276146	http://www.diagnosticpathology.diagnomx.eu/vs/1628000054838044	Diagn Pathol	201200	1	30	0
24666463	http://www.diagnosticpathology.diagnomx.eu/vs/1629288120116301	Diagn Pathol	201400	1	30	0
23425390	http://www.diagnosticpathology.diagnomx.eu/vs/1641385210804556	Diagn Pathol	201300	1	30	0
22894735	http://www.diagnosticpathology.diagnomx.eu/vs/1646397188748474	Diagn Pathol	201200	1	30	0
24144108	http://www.diagnosticpathology.diagnomx.eu/vs/1646714011077325	Diagn Pathol	201300	1	30	0
24225172	http://www.diagnosticpathology.diagnomx.eu/vs/1647494495993706	Diagn Pathol	201300	1	30	0
22515559	http://www.diagnosticpathology.diagnomx.eu/vs/1649068103671302	Diagn Pathol	201200	1	30	0
22568892	http://www.diagnosticpathology.diagnomx.eu/vs/1649317674697046	Diagn Pathol	201200	1	30	0
23414240	http://www.diagnosticpathology.diagnomx.eu/vs/1651876760876449	Diagn Pathol	201300	1	30	0
24443956	http://www.diagnosticpathology.diagnomx.eu/vs/1670639891114983	Diagn Pathol	201400	1	30	0
24552239	http://www.diagnosticpathology.diagnomx.eu/vs/1676987232116837	Diagn Pathol	201400	1	30	0
24555908	http://www.diagnosticpathology.diagnomx.eu/vs/1683223414107652	Diagn Pathol	201400	1	30	0
22894753	http://www.diagnosticpathology.diagnomx.eu/vs/1688552293761001	Diagn Pathol	201200	1	30	0
22883072	http://www.diagnosticpathology.diagnomx.eu/vs/1693269827490715	Diagn Pathol	201200	1	30	0
23587063	http://www.diagnosticpathology.diagnomx.eu/vs/1700539911908679	Diagn Pathol	201300	1	30	0
22963430	http://www.diagnosticpathology.diagnomx.eu/vs/1701457278762097	Diagn Pathol	201200	1	30	0
23298385	http://www.diagnosticpathology.diagnomx.eu/vs/1707761328850011	Diagn Pathol	201300	1	30	0
24044375	http://www.diagnosticpathology.diagnomx.eu/vs/1713572940104388	Diagn Pathol	201300	1	30	0
23618321	http://www.diagnosticpathology.diagnomx.eu/vs/1715002791944037	Diagn Pathol	201300	1	30	0
22676344	http://www.diagnosticpathology.diagnomx.eu/vs/1720753793691097	Diagn Pathol	201200	1	30	0
23044077	http://www.diagnosticpathology.diagnomx.eu/vs/1720965948762004	Diagn Pathol	201200	1	30	0
24350576	http://www.diagnosticpathology.diagnomx.eu/vs/1740080792113255	Diagn Pathol	201300	1	30	0
24444015	http://www.diagnosticpathology.diagnomx.eu/vs/1745984882113605	Diagn Pathol	201400	1	30	0
23800134	http://www.diagnosticpathology.diagnomx.eu/vs/1746249869599954	Diagn Pathol	201300	1	30	0
22909314	http://www.diagnosticpathology.diagnomx.eu/vs/1749854104745508	Diagn Pathol	201200	1	30	0
23497426	http://www.diagnosticpathology.diagnomx.eu/vs/1753227817890930	Diagn Pathol	201300	1	30	0
24245968	http://www.diagnosticpathology.diagnomx.eu/vs/1775628454106511	Diagn Pathol	201300	1	30	0
23800114	http://www.diagnosticpathology.diagnomx.eu/vs/1788330379100147	Diagn Pathol	201300	1	30	0
22369180	http://www.diagnosticpathology.diagnomx.eu/vs/1790525735655283	Diagn Pathol	201200	1	30	0
22284439	http://www.diagnosticpathology.diagnomx.eu/vs/1791578262610232	Diagn Pathol	201200	1	30	0
23432846	http://www.diagnosticpathology.diagnomx.eu/vs/1793217009875483	Diagn Pathol	201300	1	30	0
24053788	http://www.diagnosticpathology.diagnomx.eu/vs/1797721309305023	Diagn Pathol	201300	1	30	0
23587428	http://www.diagnosticpathology.diagnomx.eu/vs/1813823795931511	Diagn Pathol	201300	1	30	0
22805320	http://www.diagnosticpathology.diagnomx.eu/vs/1814908129755401	Diagn Pathol	201200	1	30	0
24354780	http://www.diagnosticpathology.diagnomx.eu/vs/1816432541113073	Diagn Pathol	201300	1	30	0
22978636	http://www.diagnosticpathology.diagnomx.eu/vs/1828633072762370	Diagn Pathol	201200	1	30	0
24152881	http://www.diagnosticpathology.diagnomx.eu/vs/1836116001066768	Diagn Pathol	201300	1	30	0
23016917	http://www.diagnosticpathology.diagnomx.eu/vs/1838562590777252	Diagn Pathol	201200	1	30	0
22867429	http://www.diagnosticpathology.diagnomx.eu/vs/1839906067716744	Diagn Pathol	201200	1	30	0
24499477	http://www.diagnosticpathology.diagnomx.eu/vs/1841771572115955	Diagn Pathol	201400	1	30	0
24152726	http://www.diagnosticpathology.diagnomx.eu/vs/1849369005957671	Diagn Pathol	201300	1	30	0
24739504	http://www.diagnosticpathology.diagnomx.eu/vs/1849614638119816	Diagn Pathol	201400	1	30	0
23107094	http://www.diagnosticpathology.diagnomx.eu/vs/1857134686755648	Diagn Pathol	201200	1	30	0
23181716	http://www.diagnosticpathology.diagnomx.eu/vs/1860649350796892	Diagn Pathol	201200	1	30	0
23276164	http://www.diagnosticpathology.diagnomx.eu/vs/1870004378817301	Diagn Pathol	201200	1	30	0
24641870	http://www.diagnosticpathology.diagnomx.eu/vs/1877499238123059	Diagn Pathol	201400	1	30	0
22691727	http://www.diagnosticpathology.diagnomx.eu/vs/1883718801686466	Diagn Pathol	201200	1	30	0
23587357	http://www.diagnosticpathology.diagnomx.eu/vs/1897372598927465	Diagn Pathol	201300	1	30	0
24188408	http://www.diagnosticpathology.diagnomx.eu/vs/1897394831087742	Diagn Pathol	201300	1	30	0
[truncated: 530 more rows]

## Sheet: S3 - URLs
PMID	URL	JournalName	Date	Times_Mentioned	Times_up	Times_down	Bioinfo	DB	NumAuthors	SeniorAuthor
8043953	http://mickey.utmem.edu/front.html	Mamm Genome	199406	1	0	30	TRUE	TRUE	1	Williams RW
7937068	http://www.icgeb.trieste.it	Nucleic Acids Res	199409	2	30	0	TRUE	TRUE	8	Bevilacqua V
17737058	http://biad38.uthscsa.edu/brainmap/brainmap94.html	Science	199412	1	0	30	FALSE	FALSE	0
17737058	http://www.loni.ucla.edu	Science	199412	3	0	30	FALSE	FALSE	0
17737058	http://www.bbb.caltech.edu/GENESIS	Science	199412	1	0	30	FALSE	FALSE	0
7663945	http://bio5.chemie.uni-freiburg.de/akmovie.html	Structure	199505	1	0	30	FALSE	FALSE	3	Schulz GE
7498156	http://www.ludwig.edu.au	Electrophoresis	199507	3	28	2	FALSE	TRUE	5	Simpson RJ
7498160	http://siva.cshl.org	Electrophoresis	199507	1	0	30	FALSE	TRUE	7	Garrels JI
7590261	http://www.blocks.fhcrc.org4	Gene	199510	1	0	30	TRUE	TRUE	4	Pietrokovski S
7578577	http://WWW.GENEBEE.MSU.SU	Biokhimiia	199508	2	30	0	TRUE	FALSE	7	Drachev VA
8520280	http://www.bmj.com/bmj/	BMJ	199511	1	0	30	FALSE	FALSE	1	Pallen M
8563420	http://www.welch.jhu.edu/Education/tutorials/practicum.html	Proc Annu Symp Comput Appl Med Care	199500	1	0	30	FALSE	FALSE	2	Lehmann HP
8579331	http://www.gene.ucl.ac.uk/chr9home.html	Ann Hum Genet	199510	1	0	30	FALSE	FALSE	0
9132271	http://gc.bcm.tmc.edu:8088/search-launcher/launcher.html	Genome Res	199509	2	0	30	FALSE	FALSE	3	Smith RF
8808585	http://www.ibcp.fr/predict.html	Comput Appl Biosci	199512	2	0	30	FALSE	TRUE	2	DelÃ©age G
8594594	http://susi.bio.unigiessen.de/usr/local/www/html/ecdc.html	Nucleic Acids Res	199601	1	0	30	FALSE	TRUE	2	Wahl R
8594596	http://mbl.edu/html/ecoli.html	Nucleic Acids Res	199601	2	0	30	FALSE	TRUE	2	Space DB
8594605	http://mbcr.bcm.tmc.edu/smallRNA/smallrna	Nucleic Acids Res	199601	2	0	30	FALSE	TRUE	2	Reddy R
8594608	http://rdpwww.life.uiuc.edu/	Nucleic Acids Res	199601	3	0	30	TRUE	TRUE	6	Woese CR
8594557	http://sunsite.unc.edu/dnam/mainpage.html	Nucleic Acids Res	199601	4	30	0	TRUE	TRUE	3	Soussi T
8594560	http://www.mcgill.ca/pahdb	Nucleic Acids Res	199601	5	0	30	TRUE	TRUE	4	Scriver CR
8594562	http://www.montpellier.inra.fr:70/cholinesterase	Nucleic Acids Res	199601	1	0	30	TRUE	TRUE	5	Chatonnet A
8594566	http://www.ebi.ac.uk/pub/databases/androgen	Nucleic Acids Res	199601	1	0	30	FALSE	TRUE	5	Pinsky L
8594566	ftp://www.ebi.ac.uk/pub/databases/androgen	Nucleic Acids Res	199601	1	0	30	FALSE	FALSE	5
8594567	http://biochem1.basic-sci.georgetown.edu/grr/grr.html	Nucleic Acids Res	199601	1	0	30	FALSE	TRUE	2	Martinez E
8594576	http://www.biochem.ucl.ac.uk/bsm/dbbrowser	Nucleic Acids Res	199601	5	30	0	TRUE	TRUE	5	Parry Smith DJ
8594578	http://blocks.fhcrc.org/help	Nucleic Acids Res	199601	1	30	0	FALSE	TRUE	3	Henikoff S
8594585	http://www.access.digex.net/regulate	Nucleic Acids Res	199601	1	0	30	FALSE	TRUE	2	Danielsen M
8594585	ftp://ftp.trevigen.com/pub/Tfactors/	Nucleic Acids Res	199601	1	0	30	FALSE	FALSE	2
8594586	http://expasy.hcuge.ch/	Nucleic Acids Res	199601	3	30	0	TRUE	FALSE	1	Bairoch A
8594587	http://www.neb.com/rebase	Nucleic Acids Res	199601	6	30	0	TRUE	TRUE	2	Macelis D
8594591	http://www.ncbi.nlm.nih.gov/Baxevani/HISTO	Nucleic Acids Res	199601	1	0	30	FALSE	TRUE	2	Landsman D
8633428	http://glimpse.cs.arizona.edu/radiology.html	AJR Am J Roentgenol	199606	1	0	30	FALSE	FALSE	2	Manber U
8635083	ftp://ftp.vanderbilt.edu/pub/biostat/absrisk.txt	Cancer	199606	1	0	30	FALSE	FALSE	2
8657556	http://www.callistro.si.usherb.ca/jpperra	Nucleic Acids Res	199605	1	0	30	FALSE	FALSE	3	Perreault JP
8654966	http://www.ai.sri.com/ecocyc/browser.html	Gene	199606	1	30	0	TRUE	TRUE	2	Karp PD
8652124	http://www.cems.umn.edu/	Biotechnol Prog	199605	1	30	0	FALSE	FALSE	2	Hu WS
8683587	http://dot.imgen.bcm.tmc.edu:9331/seq-search/Options/fastapat.html	J Mol Biol	199606	1	0	30	TRUE	TRUE	3	Smith RF
8660575	http://uwmml.pharmacy.wisc.edu	Anal Biochem	199606	1	0	30	TRUE	FALSE	1	Kuzmic P
8693130	http://www.rad.unipi.it:7080/IRMosaicHome.html	Radiol Med	199605	1	0	30	TRUE	FALSE	5	Bartolozzi C
8743995	http://gc.bcm.tmc.edu:8088/search-launcher.html	Genome Res	199605	1	0	30	FALSE	FALSE	5	Worley KC
8718907	http://www.med.jhu.edu/pathology/iad.html	Arch Pathol Lab Med	199608	2	0	30	TRUE	TRUE	5	Hutchins GM
8806092	http://www.atcc.org/	J Cell Biochem Suppl	199600	3	29	1	FALSE	FALSE	12	Mulshine JL
8811101	http://www.cbs.dtu.dk/NetPlantGene.html	Nucleic Acids Res	199609	1	0	30	FALSE	FALSE	6	Brunak S
8812427	http://cedar.genetics.soton.ac.uk/public_html	Genomics	199608	2	30	0	TRUE	TRUE	4	Morton NE
8837029	http://www.mrc-lmb.cam.ac.uk/pubseq/	Mol Biotechnol	199606	2	0	30	FALSE	FALSE	1	Staden R
8838837	Http://www.hscsyr.edu~nutrition/	Nutrition	199601	1	0	30	FALSE	FALSE	1	Meguid MM
8840999	http://biobase.dk/cgi-bin/celis	Cancer Res	199610	9	0	30	FALSE	TRUE	11	Rasmussen HH
8849440	http://www.ncbi.nlm.nih.gov/SCIENCE96/	Science	199610	1	30	0	FALSE	TRUE	104	Hudson TJ
8855278	http://Lmb1.bios.uic.edu/NOMAD/NOMAD.html	Proc Natl Acad Sci U S A	199610	1	0	30	FALSE	FALSE	3	Narita JO
8871566	http://blocks.fhcrc.org/blocks-bin/LAMAvsearch	Nucleic Acids Res	199610	1	0	30	FALSE	TRUE	1	Pietrokovski S
8872391	http://www.imb-jena.de/IMAGE.html	Comput Appl Biosci	199606	3	30	0	FALSE	TRUE	1	SÃ¼hnel J
8872392	http://ws4.niai.affrc.go.jp/	Comput Appl Biosci	199606	1	0	30	TRUE	TRUE	2	Yasue H
8872393	http://www.icgeb.trieste.it/p450/	Comput Appl Biosci	199606	1	30	0	TRUE	FALSE	2	FÃ¡biÃ¡n P
8872394	ftp://ftp.univ-rennes1.fr/pub/incoming/IBIS.tar.Z	Comput Appl Biosci	199606	1	0	30	FALSE	FALSE	4
8877513	ftp:@www-hgc.lbl.gov/pub/genesets	Proc Int Conf Intell Syst Mol Biol	199600	1	0	30	FALSE	FALSE	4
8966250	http://mbox.unipa.it/radpa/radpa	Radiol Med	199607	1	0	30	TRUE	FALSE	6	Lagalla R
8880932	http://www-grap.fagmed.uit.no/GRAP/homepage.html	Proteins	199609	1	0	30	TRUE	TRUE	3	Edvardsen O
8888137	http://www-lmmb.ncifcrf.gov~nicka/sarf2.html	Protein Eng	199609	1	0	30	FALSE	FALSE	1	Alexandrov NN
8888667	http://einthoven.uokhsc.edu	Am J Cardiol	199610	1	0	30	TRUE	FALSE	2	Tong DA
8898571	http://netvet.wustl.edu/	Semin Vet Med Surg (Small Anim)	199605	1	30	0	FALSE	TRUE	1	Boschert K
8902356	http://@www.ebi.ac.uk	Comput Appl Biosci	199608	1	0	30	TRUE	FALSE	2	Morozov P
8902357	http://@www.sdsc.edu/CompSci/Biomed/	Comput Appl Biosci	199608	1	0	30	TRUE	FALSE	3	Elkan CP
8903226	http://www.genweb.com/dnavax/dnavax.html	Emerg Infect Dis	199607	2	0	30	FALSE	FALSE	1	Whalen RG
8910014	http://bellatrix.pcl.ox.ac.uk/TGN/	Glycoconj J	199610	1	0	30	TRUE	TRUE	2	Wilson IB
8910014	http://bellatrix.pcl.ox.ac.uk/egc/	Glycoconj J	199610	1	0	30	TRUE	TRUE	2	Wilson IB
8913548	http://www.netwellness.org	Bull Med Libr Assoc	199610	3	30	0	FALSE	FALSE	7	Shoemaker S
8931139	http://www.cbs.dtu.dk/services/NetPicoRNA/	Protein Sci	199611	1	30	0	TRUE	TRUE	4	Brunak S
8938772	http://mcns10.med.nyu.edu/	Neurosurgery	199612	1	30	0	FALSE	FALSE	2	Kelly PJ
8947698	http://wonder.cdc.gov	Proc AMIA Annu Fall Symp	199600	3	30	0	FALSE	TRUE	4	Reid JA
8947749	http://www.b3e.jussieu.fr	Proc AMIA Annu Fall Symp	199600	1	30	0	TRUE	TRUE	2	Flahault A
8957688	http://godot.urol.uic.edu	J Androl	199609	1	30	0	TRUE	FALSE	1	Niederberger C
8994164	http://www.aip.org/epaps/epaps.html	Med Phys	199612	4	0	30	FALSE	FALSE	2	Chavez AE
9005139	http://www.hbuk.co.uk--the	Eur J Surg Oncol	199612	1	0	30	FALSE	FALSE	1	Rew DA
8995828	http://www.envmed.rochester.edu/wwwrap/behavior/jeab/jeabhome.htm	J Appl Behav Anal	199600	1	0	30	FALSE	TRUE	4	Pittelli RL
8995828	http://www.envmed.rochester.edu/wwwrap/behavior/jaba/jabahome.htm	J Appl Behav Anal	199600	1	0	30	FALSE	TRUE	4	Pittelli RL
8996789	http://www.gsf.de/biodv/genomeinspector.html	Comput Appl Biosci	199610	1	0	30	TRUE	FALSE	3	Werner T
8996789	http://www.gsf.de/biodv/matinspector.html	Comput Appl Biosci	199610	1	0	30	TRUE	FALSE	3	Werner T
8996789	http://www.gsf.de/biodv/consinspector.html	Comput Appl Biosci	199610	1	0	30	TRUE	FALSE	3	Werner T
8996789	http://www.mips.biochem.mpg.de/mips/yeast/	Comput Appl Biosci	199610	1	0	30	TRUE	FALSE	3	Werner T
9090944	http://www.anapath.necker.fr	Ann Pathol	199612	1	0	30	FALSE	TRUE	7	Brousse N
9014239	http://expasy.hcuge.ch/swissmod/SWISS-MODEL.html	Receptors Channels	199600	2	30	0	TRUE	FALSE	4	Hubbard RE
9021269	http://expasy.hcuge.ch/sprot/lalnview.html	Comput Appl Biosci	199612	1	30	0	TRUE	TRUE	3	PerriÃ¨re G
9021271	http://biomserv.univ-lyonl.fr/ADE-4.html	Comput Appl Biosci	199612	1	0	30	TRUE	FALSE	3	Thioulouse J
9021271	http://biomserv.univ-lyonl.fr/NetMul.html	Comput Appl Biosci	199612	1	0	30	TRUE	FALSE	3	Thioulouse J
9021275	http://acnuc.univ-lyon1.fr/	Comput Appl Biosci	199612	1	0	30	FALSE	FALSE	3	Gautier C
9024576	http://www.icnet.uk/axp/hgr/eurogem/HTML/data.html	Ann Hum Genet	199611	1	0	30	FALSE	FALSE	25	Spurr NK
9063628	http://www.hgmp.mrc.ac.uk/	DNA Seq	199600	2	0	30	FALSE	TRUE	13	Beck S
12348100	http://www.undp.org/popin	Asia Pac Popul J	199706	2	0	30	FALSE	FALSE	1	Nguyen HM
12321566	http://www.fao.org/waicent/faoinfo/sustdev	DEEP Dev Educ Exch Pap	199712	1	30	0	FALSE	FALSE	0
9390233	http://+www.techfak.uni-bielefeld.de/bcd/welcome.html	Pac Symp Biocomput	199600	1	0	30	FALSE	FALSE	3	Fuellen G
9000177	http://www.usrf.org	Urology	199701	1	0	30	TRUE	FALSE	5	deKernion JB
9007997	http://www-smi.stanford.edu/projects/helix/LPFC/	Protein Sci	199701	1	0	30	TRUE	FALSE	3	Altman RB
9016498	http://www.mips.biochem.mpg.de/	Nucleic Acids Res	199701	7	0	30	FALSE	TRUE	5	Pfeiffer F
9016501	http://susi.bio.uni-giessen.de/usr/local/www/html/ecdc.html	Nucleic Acids Res	199701	1	0	30	FALSE	TRUE	2	Wahl R
9016504	http://acnuc.univ-lyon1.fr/nrsub/nrsub.html	Nucleic Acids Res	199701	2	0	30	TRUE	TRUE	3	Gojobori T
9016504	http://ddbjs4h.genes.nig.ac.jp/	Nucleic Acids Res	199701	2	0	30	TRUE	TRUE	3	Gojobori T
9016505	http://www.proteome.com/YPDhome.html	Nucleic Acids Res	199701	2	30	0	FALSE	TRUE	2	Garrels JI
9016506	http://www-biol.univ-mrs.fr/	Nucleic Acids Res	199701	1	0	30	FALSE	TRUE	11	RÃ¶der L
9016516	http://rrna.uia.ac.be/ssu/	Nucleic Acids Res	199701	5	0	30	FALSE	TRUE	4	De Wachter R
9016517	http://rrna.uia.ac.be/	Nucleic Acids Res	199701	3	0	30	FALSE	TRUE	3	De Wachter R
9016520	http://europium.mrc.rpms.ac.uk	Nucleic Acids Res	199701	3	0	30	TRUE	TRUE	2	Tuddenham EG
9016527	ftp://ftp.ebi.ac.uk/pub/databases/p53/	Nucleic Acids Res	199701	1	29	1	FALSE	FALSE	8
9016528	http://www.mcgill.ca/androgendb/	Nucleic Acids Res	199701	5	0	30	FALSE	TRUE	4	Pinsky L
9016529	http://nrr.georgetown.edu/nrr.html	Nucleic Acids Res	199701	1	0	30	FALSE	TRUE	9	Danielsen M
9016532	http://www.le.ac.uk/depts/ge/collagen/collagen.html	Nucleic Acids Res	199701	1	30	0	FALSE	TRUE	1	Dalgleish R
9016534	http://info.med.yale.edu/mutbase/	Nucleic Acids Res	199701	2	30	0	FALSE	TRUE	2	Donnellan JE
9016537	http://imgt.cnusc.fr:8104	Nucleic Acids Res	199701	9	0	30	FALSE	TRUE	10	Lefranc MP
9016537	http://www.ebi.ac.uk/IMGT	Nucleic Acids Res	199701	2	0	30	FALSE	TRUE	10	Lefranc MP
9016538	http://www.biochem.ucl.ac.uk/bsm/dbbrowser/CINEMA	Nucleic Acids Res	199701	1	30	0	TRUE	TRUE	6	Parry-Smith DJ
9016540	http://blocks.fhcrc.org/	Nucleic Acids Res	199701	5	30	0	FALSE	TRUE	3	Henikoff S
9016544	http://scop.mrc-lmb.cam.ac.uk/scop/	Nucleic Acids Res	199701	9	28	2	FALSE	TRUE	4	Chothia C
9016545	http://www.icgeb.trieste.it/sbase/	Nucleic Acids Res	199701	6	26	4	FALSE	TRUE	6	Pongor S
9016545	http://www.abc.hu/blast.html	Nucleic Acids Res	199701	1	0	30	FALSE	TRUE	6	Pongor S
9016547	http://biochem.otago.ac.nz:800/Transterm/homepage.html	Nucleic Acids Res	199701	3	0	30	FALSE	TRUE	4	Tate WP
9016552	http://www.ncbi.nlm.nih.gov/Baxevani/HISTONES/	Nucleic Acids Res	199701	3	0	30	FALSE	TRUE	2	Landsman D
9031657	http://www.aacn.nche.edu	J Nurs Adm	199702	1	30	0	FALSE	FALSE	2	Rapson MF
9045213	http://www.informatics.jax.org	Nucleic Acids Res	199701	34	30	0	TRUE	TRUE	4	Eppig JT
9070437	http://www.mrc-cpe.cam.uk/irbm-course95/	Protein Sci	199703	1	0	30	TRUE	FALSE	3	Morett E
9071972	http://www.cpa.gov/endocrine	J Endocrinol	199702	1	0	30	FALSE	FALSE	2	Kavlock RJ
9075118	http://www.teseo.it/nephrology/irrb	Nephrol Dial Transplant	199703	1	0	30	FALSE	FALSE	1	Schena FP
9088705	http://dot.imgen.bcm.tmc.edu:9331/gene-finder/gf.html	Comput Appl Biosci	199702	1	0	30	TRUE	FALSE	2	Solovyev VV
9090377	http://www.ncbi.nlm.nih.gov/XREFdb/	Nat Genet	199704	2	0	30	FALSE	TRUE	7	Hieter P
9103655	ftp:@ftp.cict.fr/pub/bacterio/	Int J Syst Bacteriol	199704	1	0	30	FALSE	FALSE	1
9109388	http://icgeb.trieste.it/dna/curve_it.html/	FEBS Lett	199704	1	0	30	FALSE	FALSE	3	Pongor S
9110166	http://www.uchsc.edu/CIS	Fam Med	199704	1	0	30	FALSE	FALSE	2	Whitman N
9173384	http://www.oncol.hu	Orv Hetil	199704	3	30	0	TRUE	FALSE	3	TusnÃ¡dy G
9135870	http://www.EpiMatrix.com/HIV	AIDS Res Hum Retroviruses	199705	1	0	30	TRUE	FALSE	6	Deocampo G
9146969	http://www-hto.usc.edu/software/sbh/index	Comput Appl Biosci	199704	1	0	30	TRUE	FALSE	2	Pevzner PA
9149950	http://www.welch.jhu.edu~devine/RepDNAdb.html	Genome Res	199705	1	0	30	FALSE	TRUE	5	Boeke JD
9150918	http://www.expasy.ch/www/tools.html	Electrophoresis	199703	2	30	0	TRUE	TRUE	7	Appel RD
9150925	http://www-lmmb.ncifcrf.gov/flicker	Electrophoresis	199703	1	0	30	FALSE	TRUE	1	Lemkin PF
9150929	http://expasy.hcuge.ch/ch2d/aacompi.html	Electrophoresis	199703	1	0	30	FALSE	TRUE	8	Williams KL
9150944	http://www.anl.gov/CMB/PMG/projects/index_hbreast.html	Electrophoresis	199703	1	0	30	FALSE	TRUE	3	Tollaksen SL
9150946	http://www.ludwig.edu.au/www/jpsl/jpslhome.html	Electrophoresis	199703	1	1	29	FALSE	TRUE	7	Dorow DS
9150955	http://www.nci.nih.gov/intra/lmp/jnwbio.htm	Electrophoresis	199703	1	30	0	FALSE	TRUE	9	Weinstein JN
9150955	http://epnwsl.ncifcrf.gov:2345/dis3d/dtp.html	Electrophoresis	199703	1	0	30	FALSE	TRUE	9	Weinstein JN
10167212	http://www.med-expert.co.at/hepax	Clin Perform Qual Health Care	199704	1	0	30	FALSE	FALSE	5	Horak W
9169866	http://genome-www.stanford.edu/Saccharomyces/	Nature	199705	6	30	0	FALSE	TRUE	11	Botstein D
9172353	http://www-hto.usc.edu/software/mglobal	Appl Environ Microbiol	199706	1	0	30	TRUE	FALSE	2	Waterman MS
9178509	http://speedy.mips.biochem.mpg.de/	Yeast	199705	1	0	30	FALSE	TRUE	3	Alexandraki D
9181300	http://nucleus.immunol.washington.edu/ISAC.html	Cytometry	199706	1	0	30	TRUE	FALSE	7	Murphy RF
9182802	http://www.cell.com	Neuron	199705	1	0	30	FALSE	FALSE	3	Alvarez-Buylla A
9183524	http://bioc-www.uia.ac.be/u/yvdp/treeconw.html	Comput Appl Biosci	199706	1	0	30	TRUE	FALSE	2	De Wachter R
9183525	ftp://ftp.ebi.ac.uk/pub/software/mac/TransMem	Comput Appl Biosci	199706	1	29	1	FALSE	FALSE	5
9183526	http://evolve.zoo.ox.ac.uk/Seq-Gen/seq-gen.html	Comput Appl Biosci	199706	1	0	30	FALSE	FALSE	2	Grassly NC
9183526	ftp://evolve.zoo.ox.ac.uk/packages/Seq-Gen/	Comput Appl Biosci	199706	1	0	30	FALSE	FALSE	2
9183527	ftp://ftp.ebi.ac.uk/pub/software/unix	Comput Appl Biosci	199706	1	29	1	FALSE	FALSE	1
9183528	ftp://ftp.ebi.ac.uk/pub/software/dos/promsed/	Comput Appl Biosci	199706	1	29	1	FALSE	FALSE	3
9183528	ftp://iubio.bio.indiana.edu/molbio/ibmpc/	Comput Appl Biosci	199706	1	30	0	FALSE	FALSE	3
9183529	http://www.fundp.ac.be/sciences/biologie/bms/matchbox_submit.html	Comput Appl Biosci	199706	1	0	30	TRUE	FALSE	7	Feytmans E
9183532	http://www.dkfz-heidelberg.de/Macromol/ehrlich/chromatin.htm/	Comput Appl Biosci	199706	1	0	30	TRUE	FALSE	4	Langowski J
9183533	http://ycmi.med.yale.edu/cyspid/	Comput Appl Biosci	199706	1	0	30	FALSE	TRUE	3	Miller PL
9183534	ftp:ftp.lmcp.jussieu.fr	Comput Appl Biosci	199706	1	0	30	FALSE	FALSE	4
9183536	http://evolve.zoo.ox.ac.uk/	Comput Appl Biosci	199706	3	30	0	FALSE	FALSE	3	Nee S
9183536	ftp://evolve.zoo.ox.ac.uk/packages/End-Epi10.hqx	Comput Appl Biosci	199706	1	0	30	FALSE	FALSE	3
9183537	ftp:ftp.ebi.ac.uk	Comput Appl Biosci	199706	1	0	30	FALSE	FALSE	2
9189299	http://dfcm18.med.utoronto.ca/anthes/hpgdfcm1.htm	Can Fam Physician	199706	1	0	30	FALSE	FALSE	3	Lanning A
9194178	http://theory.lcs.mit.edu/multicoil	Protein Sci	199706	1	30	0	FALSE	TRUE	3	Berger B
9195226	http://www.path.cam.ac.uk/emd	Hum Mutat	199700	2	0	30	FALSE	TRUE	4	Wehnert M
9197551	http://www-smi.stanford.edu/projects/helix/pubs/gene-combis-96/	Gene	199705	1	0	30	FALSE	FALSE	3	Altman RB
10167789	http://www.atsp.org	Telemed Today	199703	2	30	0	FALSE	FALSE	2	Whitten P
9230782	http://som1.ab.umd.edu/Epidemiology/software.html	Am J Epidemiol	199707	1	0	30	TRUE	FALSE	2	Hughes JP
10168930	http://www.etho.be/ht_projects/vrepar/	Stud Health Technol Inform	199700	1	0	30	TRUE	FALSE	15	Wann J
10168953	http://www.webmedix.com/idbs	Stud Health Technol Inform	199700	1	30	0	FALSE	TRUE	3	Holmes DK
9246628	http://www.embl-heidelberg.de	J Protein Chem	199707	1	30	0	TRUE	FALSE	2	Argos P
9250350	http://www.gene.ucl.ac.uk/scw9db.shtml	Ann Hum Genet	199705	1	0	30	TRUE	FALSE	14	Pericak-Vance MA
9252112	http://www.imb-jena.de/PHYTO.html	Biochim Biophys Acta	199707	1	0	30	TRUE	TRUE	4	Fritzsche H
9251789	http://femto.med.unc.edu/SIMS	Biophys J	199708	1	0	30	FALSE	FALSE	2	Hermans J
9255264	http://wwwinfo.ncc.go.jp/jjco/	Jpn J Clin Oncol	199706	1	0	30	FALSE	FALSE	2	Ohashi Y
9262023	http://ncmi.bioch.bcm.tmc.edu/pthuman	Ultramicroscopy	199708	1	0	30	TRUE	FALSE	2	Chiu W
9278066	ftp://ftp.cs.arizona.edu/realigner	J Comput Biol	199700	1	30	0	FALSE	FALSE	2
9278289	http://neon.chem.le.ac.uk/nmrcore/	Protein Eng	199706	1	0	30	TRUE	FALSE	3	Sutcliffe MJ
9284008	http://www.med.umich.edu/obgyn/vulva/vulvalit.html	J Reprod Med	199708	1	0	30	FALSE	FALSE	2	Kamlapurker M
9293723	http://ix.urz.uni-heidelberg.de/-d16	Methods Inf Med	199708	1	0	30	TRUE	TRUE	3	Knaup P
9295054	http://www.gene.acl.ac.uk/nomenclature/guidelines.html	Pharmacogenetics	199708	1	0	30	FALSE	TRUE	19	Nebert DW
9302686	http://www.cgdn.generes.ca/	Mol Med Today	199709	1	0	30	FALSE	FALSE	3	Scherer SW
9307910	http://ric.uthscsa.edu/staff/charlesmartinphd.html	J Magn Reson Imaging	199709	1	0	30	FALSE	FALSE	6	Fox PT
9314442	http://www.idsociety.org	Clin Infect Dis	199709	4	30	0	TRUE	FALSE	10	Young LS
9322034	http://www.fundp.ac.be/pub/ANOLEA.html	Proc Int Conf Intell Syst Mol Biol	199700	2	30	0	FALSE	FALSE	4	Feytmans E
9322042	http://www.expasy.ch	Proc Int Conf Intell Syst Mol Biol	199700	4	30	0	TRUE	TRUE	1	Peitsch MC
9322049	http://igd.rz-berlin.mpg.de/www/oe/mbo.html	Proc Int Conf Intell Syst Mol Biol	199700	1	0	30	FALSE	TRUE	1	Schulze-Kremer S
9329089	http://igs-server.cnrs-mrs.fr	Proteins	199710	1	3	27	TRUE	FALSE	5	Abergel C
9330910	http://www.kazusa.or.jp/arabi/	DNA Res	199706	12	30	0	TRUE	TRUE	8	Tabata S
9331368	http://darwin.mbb.sfu.ca/imbb/dbaillie/cosmid.html	Genome Res	199710	1	0	30	FALSE	FALSE	10	Rose AM
9411524	http://mbox.unipa.it~radpa/radpa.html	Radiol Med	199706	1	0	30	TRUE	TRUE	9	Bentivegna E
9342339	http://www.doe-mbi.ucla.edu/people/frsvr/	Proc Natl Acad Sci U S A	199710	1	30	0	FALSE	FALSE	2	Eisenberg D
9348284	http://www.leeds.ac.uk/chb/muscle/myosinhead.html	J Cell Biol	199711	1	0	30	FALSE	FALSE	4	Trinick J
9355370	http://medicine.aecom.yu.edu/diabetes/DEC.htm	Diabetes Educ	199709	1	0	30	TRUE	FALSE	5	Wylie-Rosett J
9357740	http://www.mwsearch.poly.edu	Proc AMIA Annu Fall Symp	199700	1	0	30	FALSE	TRUE	3	Chang IF
9360862	http://www.ausp.memphis.edu/harl	Ear Hear	199710	1	0	30	FALSE	FALSE	4	Gray GA
9379904	http://www.blacksci.co.uk/products/journals/molextra.htm	Mol Microbiol	199708	1	30	0	FALSE	FALSE	3	Fischer R
9395710	http://cpmcnet.columbia.edu/dept/rosenthal/	J Altern Complement Med	199700	2	29	1	FALSE	TRUE	1	Wootton JC
9393512	http://www.cdc.gov	Radiology	199712	12	30	0	FALSE	FALSE	3	Sawhney R
9393512	http://epi-center.ucsf.edu	Radiology	199712	1	0	30	FALSE	FALSE	3	Sawhney R
9400577	http://www.AMA-Assn.Org/Adolhlth/Adolhlth.htm	Pediatr Clin North Am	199712	1	0	30	FALSE	FALSE	2	Levenberg P
9404428	http://merece.uthscsa.edu/htncrg	Arch Mal Coeur Vaiss	199708	1	0	30	FALSE	FALSE	3	Haugh M
9408433	http://www.brown.edu@Administration@emergency_Medicine@curr.html	Acad Emerg Med	199712	1	0	30	FALSE	FALSE	2	Steele DW
9414320	http://www.resgen.com/	Genome Res	199712	1	30	0	FALSE	FALSE	10	Goodfellow PN
9416612	http://neon.chem.le.ac.uk/olderado/	Protein Sci	199712	1	0	30	FALSE	TRUE	2	Sutcliffe MJ
9421660	http://biomed.tamu.edu/-lw	Comput Methods Programs Biomed	199711	1	0	30	FALSE	FALSE	3	Zheng L
9435137	http://www.kazusa.or.jp/cyano/	Plant Cell Physiol	199711	4	30	0	FALSE	TRUE	2	Tabata S
9437554	http://www.derm.ubc.ca	Comput Biol Med	199711	1	30	0	TRUE	FALSE	5	McLean D
9437873	http://www.ucl.ac.uk/chem/resources/raman/speclib.html	Spectrochim Acta A Mol Biomol Spectrosc	199710	1	0	30	FALSE	FALSE	3	Gibbs PJ
9440819	http://www.biochem.mpg.de/valet/leukaem1.html	Cytometry	199712	1	0	30	FALSE	TRUE	2	HÃ¶ffkes HG
9451585	http://www.musc.edu/chp-rehab/anatomy/kneedemo.htm	J Allied Health	199700	1	0	30	TRUE	FALSE	3	Reeves BA
9461386	http://www.ba.cnr.it/dloop.html	Gene	199712	1	0	30	TRUE	FALSE	5	Saccone C
9463946	http://pharm6.pharm.nottingham.ac.uk/processing/main	Analyst	199710	1	0	30	TRUE	FALSE	4	Tendler SJ
10176386	http://www.telemedtoday.com	Telemed Today	199712	1	30	0	FALSE	FALSE	1	Gobis L
9475985	http://www.cbs.dtu.dk/gorodkin/appl/slogo	Comput Appl Biosci	199712	1	0	30	FALSE	FALSE	4	Stormo GD
9475986	http://www.grad.ttuhsc.edu/archive/	Comput Appl Biosci	199712	1	0	30	TRUE	FALSE	3	Hays JK
9475988	http://protein.toulouse.inra.fr/prodom.html//	Comput Appl Biosci	199712	1	0	30	TRUE	TRUE	5	Corpet F
9475988	ftp://ftp://ftp.toulouse.inra.fr/pub/xdom//	Comput Appl Biosci	199712	1	0	30	FALSE	FALSE	5
9475989	http://www.irisa.fr/SAMBA/	Comput Appl Biosci	199712	1	30	0	TRUE	FALSE	2	Lavenier D
9475991	http://www.bork.embl-heidelberg.de/alerting/	Comput Appl Biosci	199712	1	0	30	TRUE	TRUE	3	Bork P
9475993	http://www.ri.bbsrc.ac.uk/	Comput Appl Biosci	199712	1	0	30	TRUE	TRUE	2	Burt DW
9475994	http://bibiserv.TechFak.Uni-Bielefeld.DE/dca/	Comput Appl Biosci	199712	1	30	0	TRUE	FALSE	3	Dress AW
9476153	http://www.uni-leipzig.de/-diabetes	Int J Med Inform	199708	1	0	30	FALSE	TRUE	4	Scherbaum WA
9476154	http://www.med.univ-rennesl.fr	Int J Med Inform	199708	1	0	30	TRUE	TRUE	15	Duvauferrier R
9483158	http://www.liv.ac.uk/sdthomps/page1.html	Health Technol Assess	199700	1	0	30	FALSE	TRUE	6	Hutton JL
9495577	http://inet.uni-c.dk/	Clin Chim Acta	199712	1	0	30	FALSE	FALSE	5	Hill G
9504808	http://www-lecb.ncifcrf.gov/2dwgDB/	Electrophoresis	199712	1	0	30	FALSE	TRUE	1	Lemkin PF
9504808	http://www-lecb.ncifcrf.gov/flicker/	Electrophoresis	199712	1	0	30	FALSE	TRUE	1	Lemkin PF
9504809	http://bioinfo.weizmann.ac.il/	Electrophoresis	199712	1	30	0	TRUE	FALSE	2	Prilusky J
9504812	http://www.harefield.nthames.nhs.uk/nhli/protein/index.html	Electrophoresis	199712	1	0	30	FALSE	TRUE	3	Wheeler CH
9504816	http://www.mdc-berlin.de/emu/heart/	Electrophoresis	199712	1	0	30	FALSE	TRUE	6	Jungblut P
9506387	http://www.hon.ch/cgi-bin/find	Int J Med Inform	199711	1	30	0	TRUE	TRUE	6	Appel RD
9506387	http://www.hon.ch/cgi-bin/2DHunt/find	Int J Med Inform	199711	1	30	0	TRUE	TRUE	6	Appel RD
9506393	http://www.swun.com/hepax	Int J Med Inform	199711	1	0	30	FALSE	FALSE	5	Horak W
9514112	http://www.cbs.dtu.dk/services/CPHmodels/	Protein Eng	199711	3	30	0	TRUE	FALSE	7	Brunak S
9519165	http://www.palliative.org	Palliat Med	199711	1	30	0	FALSE	FALSE	3	Bruera E
9519165	http://www.caritas.ab.ca~palliate	Palliat Med	199711	1	0	30	FALSE	FALSE	3	Bruera E
9532843	http://www.epm.br/cochrane	Sao Paulo Med J	199705	1	0	30	FALSE	TRUE	3	Atallah AN
9580490	http://www.dbbm.fiocruz.br	Mem Inst Oswaldo Cruz	199711	1	30	0	TRUE	TRUE	6	Vandeyar M
9580490	ftp://iris.dbbm.fiocruz.br/pub/genomedb/Tcr	Mem Inst Oswaldo Cruz	199711	1	0	30	FALSE	FALSE	6
9580490	ftp://iris.dbbm.fiocruz.br/pub/unixsoft/	Mem Inst Oswaldo Cruz	199711	1	0	30	FALSE	FALSE	6
9574231	http://nt1.chir.med.tu-muenchen.de/manual.htm	Langenbecks Arch Chir Suppl Kongressbd	199700	1	0	30	FALSE	TRUE	3	Siewert JR
10179109	http://hal.bim.msu.edu/EdTech	J Clin Eng	199711	2	0	30	FALSE	FALSE	2	Gorbis S
10179772	http://www-vatam.unimaas.nl	Stud Health Technol Inform	199700	1	0	30	FALSE	FALSE	6	Thayer C
9731393	http://www.eos.ncsu.edu/bae/research/blanchard/www/465/textbook/	Biomed Sci Instrum	199700	1	0	30	FALSE	FALSE	1	Blanchard SM
10627137	http://www.le.ac.uk/genetics/collagen	Hum Mutat	199800	3	30	0	FALSE	TRUE	6	Freising P
9651497	http://genex.hgu.mrc.ac.uk/	Mech Dev	199806	4	30	0	FALSE	TRUE	7	Davidson DR
10065837	http://www.cbs.dtu.dk/services/SignalP/	Int J Neural Syst	199710	1	30	0	FALSE	FALSE	4	von Heijne G
15989579	http://www.ISAR-ICAR.com	Expert Opin Investig Drugs	199711	1	30	0	FALSE	FALSE	1	Brideau RJ
19274183	http://ianrwww.unl.edu/ianr/plntpath/nematode/SOFTWARE/nemasoft.htm	J Nematol	199712	1	0	30	TRUE	FALSE	3	Abawi GS
20408222	http://ric.uthscsa.edu/projects	Hum Brain Mapp	199700	1	0	30	FALSE	TRUE	8	Mazziotta JC
9399790	http://www.ncbi.nlm.nih.gov/	Nucleic Acids Res	199801	91	30	0	FALSE	TRUE	5	Ouellette BF
9399791	http://www.ebi.ac.uk/embl	Nucleic Acids Res	199801	13	0	30	TRUE	TRUE	6	Sterk P
9399792	http://www.ddbj.nig.ac.jp	Nucleic Acids Res	199801	17	30	0	FALSE	FALSE	5	Gojobori T
9399792	http://mol.genes.nig.ac.jp/ecoli/	Nucleic Acids Res	199801	1	0	30	FALSE	FALSE	5	Gojobori T
9399793	http://www.ncgr.org/gsdb	Nucleic Acids Res	199801	2	0	30	FALSE	TRUE	21	Schad PA
9399794	http://www-nbrf.georgetown.edu/pir/	Nucleic Acids Res	199801	3	0	30	FALSE	TRUE	12	Tsugita A
9399797	http://susi.bio.uni-giessen.de/ecdc.html	Nucleic Acids Res	199801	1	0	30	FALSE	TRUE	2	Wahl R
9399798	http://ecocyc.PangeaSystems.com/ecocyc/	Nucleic Acids Res	199801	3	0	30	FALSE	TRUE	5	Krummenacker M
9399799	http://www.mbl.edu/html/ecoli.html	Nucleic Acids Res	199801	1	0	30	FALSE	TRUE	1	Riley M
9399803	http://www.proteome.com/YPDhome	Nucleic Acids Res	199801	1	0	30	FALSE	TRUE	3	Garrels JI
9399805	http://genome-www.stanford.edu/	Nucleic Acids Res	199801	1	30	0	FALSE	TRUE	4	Cherry JM
9399806	http://flybase.bio.indiana.edu/	Nucleic Acids Res	199801	6	30	0	FALSE	TRUE	1
9399807	http://gifts.univ-mrs.fr/GIFTS_home_page.html	Nucleic Acids Res	199801	1	0	30	FALSE	TRUE	8	Jacq B
9399808	http://www.gdb.org	Nucleic Acids Res	199801	3	30	0	FALSE	TRUE	4	Li PW
9399809	http://www.infobiogen.fr/services/virgil/home	Nucleic Acids Res	199801	1	0	30	FALSE	TRUE	2	Barillot E
9399810	http://www.ebi.ac.uk/RHdb/RHdb.html	Nucleic Acids Res	199801	1	0	30	TRUE	TRUE	3	Rodriguez-TomÃ© P
9399811	http://www.infobiogen.fr/services/Hugemap	Nucleic Acids Res	199801	2	0	30	TRUE	TRUE	5	Vaysseix G
9399811	http://babbage.infobiogen.fr:15000/Mappet/Show	Nucleic Acids Res	199801	1	0	30	TRUE	TRUE	5	Vaysseix G
9399812	http://ixdb.mpimg-berlin-dahlem.mpg.de	Nucleic Acids Res	199801	3	0	30	FALSE	TRUE	5	Roest Crollius H
9399813	http://www.gen.emory.edu/MITOMAP	Nucleic Acids Res	199801	1	0	30	FALSE	TRUE	5	Wallace DC
9399814	http://www.ebi.ac.uk/htbin/Mitbase/mitbase.pl	Nucleic Acids Res	199801	4	0	30	FALSE	TRUE	10	Shapira AH
9399815	http://WWW.ba.cnr.it/~areamt08/MmtDBWWW.htm	Nucleic Acids Res	199801	1	30	0	FALSE	TRUE	7	Saccone C
9399816	http://www.zi.biologie.uni-muenchen.de/~meyers/mtdna.html	Nucleic Acids Res	199801	1	0	30	FALSE	TRUE	3	von Haeseler A
9399818	http://megasun.bch.umontreal.ca/gobase/gobase.html	Nucleic Acids Res	199801	2	30	0	TRUE	TRUE	7	Burger G
9399819	http://www.biotech.ist.unige.it/interlab/mpdb.html	Nucleic Acids Res	199801	1	0	30	FALSE	TRUE	10	Santi L
9399820	http://www.uni-bayreuth.de/departments/biochemie/trna/	Nucleic Acids Res	199801	1	0	30	FALSE	FALSE	5	Steinberg S
9399821	http://www.ebi.ac.uk/service	Nucleic Acids Res	199801	1	0	30	FALSE	TRUE	4	Ceci LR
9399822	http://rose.man.poznan.pl/5SData/5SRNA.html	Nucleic Acids Res	199801	2	0	30	FALSE	TRUE	5	Erdmann VA
9399822	http://www.chemie.fu-berlin.de/fb_chemie/agerdmann/5S_rRNA.html	Nucleic Acids Res	199801	1	0	30	FALSE	TRUE	5	Erdmann VA
9399823	http://mbcr.bcm.tmc.edu/smallRNA/smallrna.html	Nucleic Acids Res	199801	1	0	30	FALSE	TRUE	3	Reddy R
9399824	http://www.wi.mit.edu/bartel/tmRNA/home	Nucleic Acids Res	199801	1	0	30	FALSE	TRUE	2	Bartel DP
9399825	http://www.uthct.edu/tmRDB/tmRDB.html	Nucleic Acids Res	199801	1	0	30	FALSE	TRUE	3	Wower J
9399826	http://www.biochem.mpg.de/goeringe/	Nucleic Acids Res	199801	2	0	30	FALSE	TRUE	2	GÃ¶ringer HU
9399827	http://www.lifesci.ucla.edu/RNA/trypanosome/database.html	Nucleic Acids Res	199801	1	29	1	FALSE	TRUE	6	Avila HA
9399828	http://pegasus.uthct.edu/SRPDB/SRPDB	Nucleic Acids Res	199801	1	0	30	FALSE	TRUE	3	Zwieb C
9399831	http://Ribosome.Genebee.MSU.SU/DRC/	Nucleic Acids Res	199801	1	0	30	FALSE	TRUE	5	Brimacombe R
9399831	http://WWW:MPIMG-Berlin-Dahlem.MPG.DE/~baranov/DRC/	Nucleic Acids Res	199801	1	0	30	FALSE	TRUE	5	Brimacombe R
9399832	http://www.callisto.si.usherb.ca/~jpperra	Nucleic Acids Res	199801	1	0	30	FALSE	TRUE	4	Perreault JP
9399833	http://bio-www.ba.cnr.it:8000/srs5/	Nucleic Acids Res	199801	1	0	30	FALSE	TRUE	4	Saccone C
9399834	http://www-medlib.med.utah/RNAmods/RNAmods.html	Nucleic Acids Res	199801	1	0	30	FALSE	TRUE	2	Crain PF
9399835	http://sunsite.unc.edu/dnam/mainpage	Nucleic Acids Res	199801	1	30	0	TRUE	TRUE	6	Soussi T
9399836	http://perso.curie.fr/tsoussi	Nucleic Acids Res	199801	2	0	30	TRUE	TRUE	2	Soussi T
9399837	http://www.iarc.fr/p53/homepage.htm	Nucleic Acids Res	199801	1	0	30	TRUE	TRUE	8	Montesano R
9399837	http://www.ebi.ac.uk	Nucleic Acids Res	199801	13	30	0	TRUE	TRUE	8	Montesano R
9399838	http://www.lf2.cuni.cz	Nucleic Acids Res	199801	1	28	2	FALSE	TRUE	4	Goetz P
9399841	http://www.ensam.inra.fr/cholinesterase	Nucleic Acids Res	199801	2	0	30	FALSE	TRUE	5	Chatonnet A
9399842	http://www.umd.necker.fr	Nucleic Acids Res	199801	4	0	30	TRUE	TRUE	19	Boileau C
9399844	http://www.helsinki.fi/science/signal/btkbase.html	Nucleic Acids Res	199801	1	0	30	FALSE	TRUE	13	Smith CI
9399848	http://www.hgu.mrc.ac.uk/Softdata/PAX6/	Nucleic Acids Res	199801	1	30	0	FALSE	TRUE	4	Prosser J
9399849	http://www.umds.ac.uk/molgen/haemBdatabase.htm	Nucleic Acids Res	199801	1	30	0	FALSE	TRUE	11	Brownlee GG
9399852	http://www.gpcr.org/7tm	Nucleic Acids Res	199801	6	28	2	FALSE	TRUE	9	Vriend G
9399853	http://www.fandm.edu/Departments/Biology/Databases/RNA.html	Nucleic Acids Res	199801	1	0	30	FALSE	TRUE	3	Goel RA
9399854	http://uwcm.ac.uk/uwcm/mg/hgmd0.html	Nucleic Acids Res	199801	1	0	30	TRUE	TRUE	3	Krawczak M
9399855	http://cbil.humgen.upenn.edu/epodb/	Nucleic Acids Res	199801	1	0	30	FALSE	TRUE	5	Overton GC
9399857	http://www.geocities.com/CapeCanaveral/Hangar/2541/	Nucleic Acids Res	199801	1	0	30	FALSE	TRUE	1	Mymryk JS
9399858	http://www.pitt.edu/pipaslab/	Nucleic Acids Res	199801	1	0	30	FALSE	TRUE	2	Pipas JM
9399861	http://www.blocks.fhcrc.org	Nucleic Acids Res	199801	2	0	30	FALSE	TRUE	3	Henikoff JG
9399862	http://www.sander.embl-ebi.ac.uk/hssp/	Nucleic Acids Res	199801	1	0	30	FALSE	TRUE	3	Sander C
9399863	http://www.embl-ebi.ac.uk/dali	Nucleic Acids Res	199801	3	0	30	FALSE	TRUE	2	Sander C
9399864	http://www.sanger.ac.uk/Pfam/	Nucleic Acids Res	199801	1	30	0	FALSE	TRUE	5	Durbin R
9399864	http://genome.wustl.edu/Pfam/	Nucleic Acids Res	199801	2	0	30	FALSE	TRUE	5	Durbin R
9399865	http://protein.toulouse.inra.fr/prodom.html	Nucleic Acids Res	199801	1	0	30	FALSE	TRUE	3	Kahn D
9399865	http://www.expasy.ch/swissmod/SWISS-MODEL.html	Nucleic Acids Res	199801	2	30	0	FALSE	TRUE	3	Kahn D
9399866	http://www.protein.bio.msu.su/issd/	Nucleic Acids Res	199801	2	0	30	FALSE	TRUE	3	Neidle S
9399867	http://www.expasy.ch/ch2d/ch2d-top.html	Nucleic Acids Res	199801	2	29	1	FALSE	TRUE	6	Appel RD
9399868	http://www.dna.affrc.go.jp/	Nucleic Acids Res	199801	1	29	1	FALSE	TRUE	3	Ikemura T
9399871	http://www.mbio.ncsu.edu/RNaseP/home.html	Nucleic Acids Res	199801	2	30	0	FALSE	TRUE	1	Brown JW
9399872	http://cmpteam4.unil.ch	Nucleic Acids Res	199801	1	0	30	FALSE	TRUE	3	Bucher P
9399873	http://www.dna.affrc.go.jp/htdocs/PLACE/	Nucleic Acids Res	199801	2	29	1	FALSE	TRUE	4	Higo H
9399874	http://www.isbi.net/	Nucleic Acids Res	199801	1	29	1	FALSE	TRUE	1	Ghosh D
9399875	http://transfac.gbf.de/TRANSFAC	Nucleic Acids Res	199801	2	0	30	FALSE	TRUE	12	Kolchanov NA
9399875	http://www.bionet.nsc.ru/TRRD	Nucleic Acids Res	199801	5	0	30	FALSE	TRUE	12	Kolchanov NA
9399876	http://wehih.wehi.edu.au/mhcpep/	Nucleic Acids Res	199801	2	30	0	FALSE	TRUE	3	Harrison LC
9399877	http://www.nhgri.nih.gov/DIR/GTB/HISTONES	Nucleic Acids Res	199801	1	0	30	TRUE	TRUE	2	Landsman D
9399878	http://bioinf.leeds.ac.uk/promise/	Nucleic Acids Res	199801	2	0	30	FALSE	TRUE	4	Findlay JB
9399879	http://www.cbs.dtu.dk/databases/PhosphoBase/	Nucleic Acids Res	199801	3	30	0	FALSE	TRUE	3	Brunak S
9399880	http://www.cbs.dtu.dk/databases/OGLYCBASE/	Nucleic Acids Res	199801	2	30	0	FALSE	TRUE	5	Brunak S
9445486	http://klab.agsci.colostate.edu	Genome Res	199801	1	0	30	FALSE	TRUE	4	Christensen BM
9445487	http://www.genome.org	Genome Res	199801	12	28	2	FALSE	FALSE	8	Weber BH
9460116	http://www.pedrad.org	Radiographics	199801	1	30	0	FALSE	FALSE	2	Galvin JR
9465417	http://www.bio.cornell.edu/genetics/aquadro/aquadro.html	Mol Ecol	199801	1	0	30	FALSE	FALSE	6	Aquadro CF
9463337	http://www3.ncbi.nlm.nih.gov:80/htbin-post/Omim/dispmim?246450	Am J Hum Genet	199802	1	0	30	FALSE	FALSE	11	Miziorko H
9463320	http://www3.ncbi.nlm.nih.gov:80/htbin-post/Omim/dispmim?600310	Am J Hum Genet	199802	1	0	30	FALSE	FALSE	16	Cohn DH
9463328	http://www3.ncbi.nlm.nih.gov:80/htbin-post/Omim/dispmim?239100	Am J Hum Genet	199802	1	0	30	FALSE	FALSE	10	Willems PJ
9407141	http://www.biobase.com/emphome.html/homepage.html.pags/pathways.html	Nucleic Acids Res	199801	1	0	30	FALSE	TRUE	4	Selkov E
9407141	http://www.biobase.com/EMP	Nucleic Acids Res	199801	1	0	30	FALSE	TRUE	4	Selkov E
9407141	http://www.mcs.anl.gov/home/compbio/PUMA/Production/ReconstructedMetabolism/reconstruction.html	Nucleic Acids Res	199801	1	0	30	FALSE	TRUE	4	Selkov E
9407141	http://www.mcs.anl.gov/home/compbio/WIT/wit.html	Nucleic Acids Res	199801	1	0	30	FALSE	TRUE	4	Selkov E
9471621	http://nrr.georgetown.edu/nrr/nrr.html	Nucleic Acids Res	199801	1	0	30	FALSE	FALSE	11	Danielsen M
9512532	http://blocks.fhcrc.org/codehop.html	Nucleic Acids Res	199804	2	29	1	TRUE	FALSE	6	Henikoff S
9527306	http://www.shc.uiowa.edu/papers/tensor/	Cleft Palate Craniofac J	199803	1	0	30	FALSE	FALSE	4	Canady JW
9521923	http://www.genome.washington.edu/consed/consed	Genome Res	199803	1	0	30	FALSE	FALSE	3	Green P
9521927	http://www.cbil.upenn.edu/gaia	Genome Res	199803	1	0	30	TRUE	TRUE	6	Overton GC
9521929	ftp://ftp.sanger.ac.uk/pub/badger/	Genome Res	199803	1	30	0	FALSE	FALSE	6
9521930	http://EbEST.ifrc.mcw.edu	Genome Res	199803	1	0	30	FALSE	TRUE	2	Jacob HJ
9521934	http://www.cshl.org/kaleidaseq	Genome Res	199803	1	0	30	TRUE	TRUE	2	McCombie WR
9539450	http://www.rni.helsinki.fi/mjs	Genetics	199803	2	0	30	TRUE	FALSE	2	Arjas E
9541196	http://honeybee.helsinki.fi/toothexp	Eur J Oral Sci	199801	1	0	30	FALSE	TRUE	4	Thesleff I
9548300	http://www.anl.gov/CMB/PMG	Electrophoresis	199802	1	0	30	FALSE	TRUE	4	Giometti CS
9548301	http://www.tmig.or.jp/2D/	Electrophoresis	199802	1	0	30	FALSE	TRUE	3	Kimura N
9547898	http://www.leeds.ac.uk/acb/annals	Ann Clin Biochem	199803	1	0	30	FALSE	FALSE	1	Flanagan RJ
10177334	http://www.health.org	Fed Regist	199802	1	0	30	FALSE	FALSE	0
9550953	http://www.bmj.com	BMJ	199803	1	30	0	FALSE	FALSE	2	Roberts I
9554536	http://www.utoronto.ca/jcb	Cancer	199804	1	27	3	FALSE	FALSE	2	Singer PA
9545441	http://www.ai.eecs.uic.edu	Bioinformatics	199800	1	30	0	TRUE	FALSE	3	Zou Y
9545441	http://www.ai.eecs.uic.edu/ñelson	Bioinformatics	199800	1	0	30	TRUE	FALSE	3	Zou Y
9545442	http://www.ri.bbsrc.ac.uk/ark_corba/	Bioinformatics	199800	1	0	30	TRUE	TRUE	4	Archibald AL
9545445	http://www.cs.cf.ac.uk/ec/	Bioinformatics	199800	1	0	30	TRUE	TRUE	3	Margetts S
9545446	http://www.mrc-lmb.cam.ac.uk/genomes/	Bioinformatics	199800	1	30	0	TRUE	TRUE	2	Teichmann SA
9545448	http://bibiserv.TechFak.Uni-Bielefeld.DE/rose/	Bioinformatics	199800	1	30	0	TRUE	FALSE	3	Meyer F
9545449	http://www.infobiogen.fr/srs5/	Bioinformatics	199800	2	0	30	TRUE	TRUE	2	Argos P
9545449	http://srs.ebi.ac.uk:5000/	Bioinformatics	199800	2	0	30	TRUE	TRUE	2	Argos P
9545449	http://www.embl-heidelberg.de/srs5/	Bioinformatics	199800	2	0	30	TRUE	TRUE	2	Argos P
9545451	http://www.rtc.riken.go.jp/3DinSight.html	Bioinformatics	199800	1	0	30	TRUE	TRUE	4	Sarai A
9545453	http://www.lmcp.jussieu.fr/	Bioinformatics	199800	1	30	0	TRUE	FALSE	2	Mornon J
9545453	ftp://lmcp.jussieu.fr/pub/tito	Bioinformatics	199800	1	0	30	FALSE	FALSE	2
9545456	http://www.bioss.sari.ac.uk/grainne	Bioinformatics	199800	1	0	30	TRUE	FALSE	2	Wright F
9545458	http://diana.uthct.edu	Bioinformatics	199800	1	0	30	TRUE	TRUE	4	Chen SC
9545460	http://www.ebi.ac.uk/biocat/biocat.html	Bioinformatics	199800	1	0	30	TRUE	FALSE	2	Ruiz MT
9557871	http://www.cbs.dtu.dk/services/NetOGlyc/	Glycoconj J	199802	2	30	0	FALSE	FALSE	6	Brunak S
9563201	http://www.dis.strath.ac.uk/vie/LymeEU/	Zentralbl Bakteriol	199803	1	30	0	FALSE	FALSE	8	Stanek G
9565337	http://inet.uni-c.dk/home/ifcc_iupac_cnpu	Clin Chim Acta	199803	1	0	30	FALSE	FALSE	6	Troen P
9569970	http://amba.rz.charite.hu-berlin.de/telemic	Anal Quant Cytol Histol	199804	1	0	30	TRUE	FALSE	3	Dietel M
9571577	http://www.amazon.com/exec/obidos/subst/home/home.html/0184-8423170-571096	J Sch Health	199802	1	30	0	FALSE	FALSE	1	Massey MS
9576329	http://globin.cse.psu.edu	Hemoglobin	199803	4	30	0	FALSE	FALSE	8	Huisman TH
9583814	http://www.tissue-antigens.dk/kir-align.html	Tissue Antigens	199804	1	30	0	FALSE	FALSE	4	Selvakumar A
9588789	http://capsulapedia.uchicago.edu	Electrophoresis	199804	1	0	30	FALSE	FALSE	4	Haselkorn R
9588877	http://www.helsinki.fi/lglvwww/CMG.html	Am J Pathol	199805	1	0	30	FALSE	FALSE	15	Zhu Y
9582190	http://cshl.org/gr	Genome Res	199805	1	0	30	FALSE	FALSE	1	Robertson HM
9600885	http://motif.stanford.edu/emotif	Proc Natl Acad Sci U S A	199805	2	0	30	TRUE	TRUE	3	Brutlag DL
9600885	http://motif.stanford.edu/identify	Proc Natl Acad Sci U S A	199805	1	0	30	TRUE	TRUE	3	Brutlag DL
9601091	http://www.sanger.ac.uk/Projects/S_pombe/	J Cell Sci	199806	1	30	0	FALSE	FALSE	1	Hagan IM
9614268	http://www.mpimg-berlin-dahlem.mpg.de/	Bioinformatics	199800	2	0	30	TRUE	FALSE	3	Lehrach H
9614269	http://www.bionet.nsc.ru/SRCG/Oligoselector/	Bioinformatics	199800	1	0	30	TRUE	FALSE	5	Lehrach H
9614269	ftp://ftp.bionet.nsc.ru/pub/biology/	Bioinformatics	199800	1	30	0	FALSE	FALSE	5
9614273	http://www.gsf.de/biodv/dialign.html	Bioinformatics	199800	1	0	30	TRUE	FALSE	4	Werner T
9614274	http://cartan.gmd.de/ToPLign.html	Bioinformatics	199800	2	0	30	TRUE	FALSE	3	Thiele R
9618682	http://omni.ac.uk	Med Inform (Lond)	199801	1	29	1	FALSE	FALSE	1	Norman F
9619259	http://www.aami.org/news/fda.standards	Biomed Instrum Technol	199805	1	0	30	FALSE	FALSE	2	Phillips PJ
9622126	ftp://fangio.ucsc.edu/pub/XRNA	RNA	199806	1	0	30	FALSE	FALSE	2
9627449	http://appendix.niwi.knaw.nl	Ned Tijdschr Geneeskd	199805	3	0	30	FALSE	FALSE	1	Verheugt FW
9632827	http://www-personal.umich.edu/mensur/software.html	Bioinformatics	199800	1	0	30	TRUE	FALSE	2	Harrington RE
9632829	http://www.infobiogen.fr/services/virgil/home.html	Bioinformatics	199800	1	0	30	TRUE	TRUE	4	Barillot E
9632832	http://www.sander.ebi.ac.uk/frame/	Bioinformatics	199800	1	0	30	TRUE	TRUE	3	Bork P
9632833	ftp://ftp.nhm.ac.uk/pub/gcua	Bioinformatics	199800	1	0	30	FALSE	FALSE	1
9632834	http://www.geocities.com/Athens/4654/POLINA.html	Bioinformatics	199800	1	0	30	TRUE	FALSE	2	Satir BH
9632835	http://www.cnb.uam.es/bioinfo/Software/so	Bioinformatics	199800	1	0	30	TRUE	FALSE	3	Carazo JM
9632836	http://www.tuat.ac.jp/mitaku/sosui/	Bioinformatics	199800	1	0	30	TRUE	FALSE	3	Mitaku S
9632837	http://www.sander.ebi.ac.uk/mview/	Bioinformatics	199800	1	0	30	TRUE	TRUE	3	Sander C
9638822	http://www.angis.su.oz.au/Databases/BIRX/om	Rev Sci Tech	199804	1	0	30	FALSE	TRUE	1	Nicholas FW
9638822	http://probe.nalusda.gov:8300/animal/omia.html	Rev Sci Tech	199804	1	0	30	FALSE	TRUE	1	Nicholas FW
9638822	http://www.angis.org.au/Databases/BIRX/mis	Rev Sci Tech	199804	1	0	30	FALSE	TRUE	1	Nicholas FW
9653027	http://motorhead.ucsf.edu/thorn/hotspot	J Mol Biol	199807	1	0	30	FALSE	TRUE	2	Thorn KS
10181174	http://www.cruisetech.com	Telemed Today	199804	1	30	0	FALSE	FALSE	1	Allen A
10181174	http://www.lxe.com	Telemed Today	199804	1	25	5	FALSE	FALSE	1	Allen A
9666088	http://www.lipidat.chemistry.ohio-state.edu	Biochim Biophys Acta	199806	1	0	30	FALSE	TRUE	2	Caffrey M
9672829	http://www.sdsc.edu/MEME	J Comput Biol	199800	1	0	30	TRUE	FALSE	2	Gribskov M
9671804	http://www.infosci.coh.org/mdm2	Nucleic Acids Res	199808	1	0	30	FALSE	TRUE	4	Niland J
9673441	http://linkage.rockefeller.edu./soft/list.hmtl	Clin Exp Pharmacol Physiol	199807	1	30	0	FALSE	FALSE	5	Griffiths LR
9675815	http://clio.cshl.org/genefinder	Yeast	199806	1	0	30	FALSE	FALSE	2	Zhang MQ
9679194	http://www.nite.go.jp	DNA Res	199804	1	30	0	FALSE	TRUE	25	Kikuchi H
9679202	http://www.kazusa.or.jp@arabi	DNA Res	199804	1	0	30	TRUE	TRUE	7	Tabata S
9680721	http://www.itba.mi.cnr.it/webmutation	J Theor Biol	199806	1	0	30	TRUE	FALSE	3	Rogozin IB
9681167	http://www.noah.cuny.edu	Bull Med Libr Assoc	199807	1	0	30	FALSE	FALSE	1	Voge S
9682051	http://www.hri.co.jp/atgpr	Bioinformatics	199806	1	0	30	TRUE	FALSE	3	Swindells MB
9682052	http://www.cifn.unam.mx/Computational_Biology/E.coli-predictions	Bioinformatics	199806	1	0	30	TRUE	FALSE	4	Collado-Vides J
9682053	http://www.cse.ucsc.edu/research/compbio/sam.html	Bioinformatics	199806	1	30	0	TRUE	FALSE	2	Hughey R
9682054	http://www.ebi.ac.uk/cedric	Bioinformatics	199806	1	0	30	TRUE	FALSE	3	Higgins DG
9682055	http://www.embl-ebi.ac.uk/holm/nrdb90	Bioinformatics	199806	1	0	30	TRUE	TRUE	2	Sander C
9682056	http://www.dkfz-heidelberg.de/tbi/services/modest/browsesysters.pl	Bioinformatics	199806	1	0	30	TRUE	TRUE	2	Vingron M
9682057	http://www.cnb.uam.es/www/software/software_index.html	Bioinformatics	199806	2	0	30	TRUE	TRUE	5	Carazo JM
9682058	ftp://ftp.ebi.ac.uk/pub/software/unix/w2h	Bioinformatics	199806	1	29	1	FALSE	FALSE	6
9682058	ftp://genome.dkfz-heidelberg.de/pub/w2h	Bioinformatics	199806	1	0	30	FALSE	FALSE	6
9682059	http://www.ukrv.de/ch/medgen/html/benutzer/j.hampe/popsim	Bioinformatics	199806	1	30	0	TRUE	FALSE	4	NÃ¼rnberg P
9682060	http://locus.jouy.inra.fr/soft/cloneit/cloneit.html	Bioinformatics	199806	1	0	30	TRUE	FALSE	1	Lindenbaum P
9682062	http://www.ebi.ac.uk/biocat	Bioinformatics	199806	1	0	30	TRUE	TRUE	1	Rodriguez-TomÃ© P
9687266	http://www.meteo.physik.uni-muenchen.de/strahlung/cost/	Photochem Photobiol	199806	1	30	0	FALSE	FALSE	24	Weber M
9694300	http://weber.u.washington.edu/ruedilab/aebersold.html	Electrophoresis	199806	2	0	30	FALSE	TRUE	9	Gianazza E
9694378	http://www.natur.cuni.cz/flegr/PROGRAMS/TREEPT.ZIP	Parasitol Res	199807	1	0	30	TRUE	FALSE	3	VanÃ¡covÃ¡ S
9694378	http://www.karlin.mff.cuni.cz/-zaboj/treept	Parasitol Res	199807	1	0	30	TRUE	FALSE	3	VanÃ¡covÃ¡ S
9694985	http://sakura.ddbj.nig.ac.jp	Bioinformatics	199800	1	30	0	TRUE	TRUE	8	Sugawara H
9694989	http://www.dkfz-heidelberg.de/tbi/people/nicodeme	Bioinformatics	199800	1	0	30	TRUE	TRUE	1	NicodÃ¨me P
9694990	http://www.inria.fr	Bioinformatics	199800	1	30	0	TRUE	FALSE	2	Ayache N
9694990	ftp://www.inria.fr	Bioinformatics	199800	1	0	30	FALSE	FALSE	2
9694991	http://swift.embl-heidelberg.de/servers/	Bioinformatics	199800	1	0	30	TRUE	FALSE	5	Vriend G
9694992	http://wwwmgs.bionet.nsc.ru/systems/MGL/GeneNet/	Bioinformatics	199800	4	0	30	TRUE	TRUE	4	Kolchanov NA
9694993	http://www.sanger.ac.uk/Users/cari/Z.shtml	Bioinformatics	199800	1	30	0	TRUE	TRUE	3	Deloukas P
9694995	http://www.gredos.cnb.uam.es/EUCLID	Bioinformatics	199800	1	0	30	TRUE	TRUE	5	Valencia A
9694995	http://www.sander.ebi.ac.uk/genequiz/	Bioinformatics	199800	1	0	30	TRUE	TRUE	5	Valencia A
9694995	http://www.gredos.cnb.uam.es/EUCLID/Full_Paper	Bioinformatics	199800	1	0	30	TRUE	TRUE	5	Valencia A
9694997	http://www.csa.ru/Inst/gorb_dep/inbios/genet/Graph/Genes_Graph.html	Bioinformatics	199800	1	0	30	TRUE	TRUE	3	Samsonova MG
9697176	http://mice.sdsc.edu	Pac Symp Biocomput	199800	2	0	30	FALSE	TRUE	6	Weissig H
9697195	http://www.cgl.ucsf.edu/off/	Pac Symp Biocomput	199800	1	0	30	TRUE	FALSE	6	Klein TE
9697223	http://igd.rz-berlin.mpg.de~www/oe/mbo.html	Pac Symp Biocomput	199800	1	0	30	FALSE	TRUE	1	Schulze-Kremer S
9697225	http://diana.uthct.edu/proclass.html	Pac Symp Biocomput	199800	2	0	30	FALSE	TRUE	2	Shivakumar S
9699796	http://www.epa.gov/iris	Toxicology	199805	2	30	0	FALSE	FALSE	2	Foureman GL
9700767	http://www.tizeta.it/rizzoli	Radiologe	199806	1	30	0	FALSE	FALSE	3	Gadner H
9716653	http://www.informatics.jax.org/riset.html	Mamm Genome	199809	1	0	30	TRUE	TRUE	7	Paigen B
9719638	http://copan.cifn.unam.mx/Computational_Biology/	J Mol Biol	199809	1	0	30	TRUE	FALSE	3	Collado-Vides J
9722650	http://bioinfo.mbb.yale.edu/MolMovDB	Nucleic Acids Res	199809	2	30	0	FALSE	TRUE	2	Krebs W
9726488	http://www.imia.org/wg1	Int J Med Inform	199806	3	0	30	TRUE	FALSE	1	Haux R
9726494	http://www.med-rz.uni-sb.de/med_fak/imbei/pro	Int J Med Inform	199806	1	0	30	TRUE	FALSE	2	Feldmann U
9726502	http://www.dn.uoa.gr/nightingale	Int J Med Inform	199806	1	0	30	TRUE	FALSE	1	Mantas J
9728890	http://electro.psi.vcu.edu/rmartin/	Genet Epidemiol	199800	1	0	30	TRUE	FALSE	3	MacLean CJ
9731524	http://www.nhgri.nih.gov/DIR/LCG/15K/HTML/	Nat Genet	199809	1	0	30	FALSE	TRUE	10	Boguski MS
9730924	http://www.genome.ad.jp/	Bioinformatics	199800	2	30	0	TRUE	TRUE	3	Kanehisa M
9730924	ftp://kegg.genome.adjp/molecules/ligand/	Bioinformatics	199800	1	0	30	FALSE	FALSE	3
9730925	http://columba.ebi.ac.uk:8765/andrade/abx	Bioinformatics	199800	1	0	30	TRUE	TRUE	2	Valencia A
9730925	http://www.cnb.uam.es/	Bioinformatics	199800	1	29	1	TRUE	TRUE	2	Valencia A
9730927	http://www-cryst.bioc.cam.ac.uk/homstrad	Bioinformatics	199800	5	30	0	TRUE	TRUE	5	Overington JP
9730927	http://www-cryst.bioc.cam.ac.uk/campass	Bioinformatics	199800	1	0	30	TRUE	TRUE	5	Overington JP
9730927	http://www-cryst.bioc.cam.ac.uk/cgi-bin/joy.cgi	Bioinformatics	199800	1	0	30	TRUE	TRUE	5	Overington JP
9730928	http://www.cbs.univ-montp1.fr/GIFA	Bioinformatics	199800	1	30	0	TRUE	TRUE	3	Delsuc MA
9730929	http://pig.ag.uq.edu.au/qu-gene/	Bioinformatics	199800	1	0	30	TRUE	FALSE	2	Cooper M
9735909	http://www.bic.mni.mcgill.ca/brainweb	IEEE Trans Med Imaging	199806	2	30	0	TRUE	FALSE	7	Evans AC
9738384	http://www.med.unigiessen.de	Ophthalmologe	199807	1	0	30	FALSE	FALSE	6	Pfeiffer N
9743775	http://yi.com/emsis	Med Educ	199805	1	30	0	FALSE	TRUE	4	Antepohl W
9747028	http://www.ims.u-tokyo.ac.jp/nakamura/Yamane.html	J Hum Genet	199800	1	0	30	FALSE	TRUE	5	Isomura M
9748696	ftp://linkage.rockefeller.edu/SexSpecMaps/	Hum Hered	199809	1	0	30	FALSE	FALSE	3
9753745	http://gnomic.stanford.edu/volker/SplicePredictor.html/	Nucleic Acids Res	199810	1	0	30	TRUE	FALSE	2	Kleffe J
9757281	http://alsace.u-strasbg.fr/cardio/coeur.htm	J Radiol	199806	1	0	30	FALSE	FALSE	5	Dietemann JL
9763130	http://life.anu.edu.au/software.html	J Virol Methods	199809	1	0	30	TRUE	TRUE	4	Weiller GF
9781820	http://LHI5.umbc.edu/crd	J Interferon Cytokine Res	199809	1	0	30	TRUE	TRUE	2	Canfield K
9781380	http://gopher.dml.georgetown.edu/model/model.html	Adv Exp Med Biol	199800	1	0	30	FALSE	FALSE	2	Caballero B
9781386	http://biomodel.georgetown.edu/model/	Adv Exp Med Biol	199800	1	0	30	TRUE	FALSE	8	Boston RC
9783219	http://www.ibc.wustl.edu/services/validate	Proc Int Conf Intell Syst Mol Biol	199800	1	0	30	TRUE	FALSE	2	States DJ
9783227	http://www.protomap.cs.huji.ac.il	Proc Int Conf Intell Syst Mol Biol	199800	2	0	30	TRUE	FALSE	4	Linial M
9783254	http://www.lctn.u-nancy.fr/viseur/services.html	J Mol Graph Model	199802	1	0	30	FALSE	FALSE	2	Maigret B
9784132	http://www.ncbi.nlm.nih.gov/genemap	Science	199810	1	30	0	FALSE	FALSE	65	Bentley DR
9785318	http://www.warn.cas.cz	Med Inform (Lond)	199807	1	0	30	FALSE	FALSE	3	Schindler J
9785320	http://www.capkr.man.ac.uk	Med Inform (Lond)	199807	1	30	0	TRUE	TRUE	1	Nestorov IA
9787640	http://www.icgeb.trieste.it/dna	Trends Biochem Sci	199809	4	26	4	FALSE	FALSE	5	Pongor S
9789091	http://bioinformatics.weizmann.ac.il/cards/	Bioinformatics	199800	1	0	30	TRUE	TRUE	4	Lancet D
9789092	http://gf.genome.ad.jp/	Bioinformatics	199800	1	0	30	TRUE	FALSE	2	Takagi T
9789093	ftp://ftp.ebi.ac.uk/pub/software/dos	Bioinformatics	199800	1	29	1	FALSE	FALSE	1
9789095	http://www.cshl.org/mzhanglab/tabaska/j	Bioinformatics	199800	1	0	30	TRUE	FALSE	4	Stormo GD
9789096	http://bioinfo.mbb.yale.edu/align	Bioinformatics	199800	1	30	0	TRUE	FALSE	1	Gerstein M
9789097	ftp://ftp.biologie.ens.fr/pub/molbio/assirc.tar.gz	Bioinformatics	199800	1	30	0	FALSE	FALSE	6
9789098	http://ng-dec1.gen.cam.ac.uk/hmm/Passml.html	Bioinformatics	199800	1	0	30	TRUE	FALSE	4	Jones3 DT
9789099	http://sunny.ebi.ac.uk/	Bioinformatics	199800	1	0	30	TRUE	TRUE	2	Rodriguez-TomÃ© P
9791762	http://www.server	J Radiol	199809	1	0	30	TRUE	TRUE	6	Morcet N
9794312	http://oms.b3e.jussieu.fr/flunet/	JAMA	199810	1	0	30	FALSE	FALSE	6	Lavanchy D
9796821	http://cl.sdsc.edu/ce.html	Protein Eng	199809	4	0	30	TRUE	TRUE	2	Bourne PE
9799327	http://pediatricradiology.com	Pediatr Radiol	199811	1	30	0	FALSE	FALSE	1	D'Alessandro MP
9799327	http://www.vh.org/Providers/TeachingFiles/MetatextbookPedRad/MetaTBPedRad.html	Pediatr Radiol	199811	1	0	30	FALSE	FALSE	1	D'Alessandro MP
9799327	http://www.vh.org/Providers/TeachingFiles/PAP/PAPHome.html	Pediatr Radiol	199811	1	0	30	FALSE	FALSE	1	D'Alessandro MP
9800008	http://www.fda.gov/cdrh	Biomed Instrum Technol	199809	1	0	30	FALSE	FALSE	4	Kroger L
9800008	http://www.aami.org	Biomed Instrum Technol	199809	1	30	0	FALSE	FALSE	4	Kroger L
9800670	http://www.med.umich.edu/obgyn/vulva/vulvedu.html	J Reprod Med	199810	1	0	30	FALSE	FALSE	3	Sorg CA
9805837	http://www.mipg.upenn.edu	IEEE Trans Biomed Eng	199811	1	30	0	FALSE	FALSE	5	Kneeland JB
9809733	http://consensus.nih.gov	JAMA	199811	29	30	0	FALSE	FALSE	0
9809452	http://www.bbb.caltech.edu/ElectricFish	J Comp Physiol A	199810	1	0	30	FALSE	FALSE	4	Bower JM
9809452	http://www.fiu.edu/	J Comp Physiol A	199810	1	30	0	FALSE	FALSE	4	Bower JM
9813115	http://arep.med.harvard.edu/dpinteract	J Mol Biol	199811	1	30	0	FALSE	TRUE	3	Church GM
9819540	http://www.vnh.org	Mil Med	199811	1	30	0	FALSE	FALSE	4	Bakalar RS
9821633	http://www.neuro.soton.ac.uk	J Neurosci Methods	199810	1	30	0	TRUE	FALSE	4	Wheal HV
9822851	http://kiwi.uchicago.edu	Comput Methods Programs Biomed	199811	1	0	30	TRUE	TRUE	2	Swanson DR
9822750	http://qtl.ml.org	J Neurosci	199812	1	0	30	FALSE	FALSE	2	Williams RW
9824891	http://www.aum.iawf.unibe.ch/VLZ/BWL/HemoSurf/Index.htm	Schweiz Med Wochenschr	199810	1	0	30	FALSE	FALSE	3	Tobler A
9828015	http://www-cryst.bioc.cam.ac.uk/-homstrad/	Protein Sci	199811	1	0	30	FALSE	TRUE	4	Overington JP
9830907	http://www.ukcc.org.uk	Br J Nurs	199809	1	30	0	FALSE	FALSE	1	Waller S
9834909	http://cartan.gmd.de/FlexS	J Comput Aided Mol Des	199809	1	0	30	TRUE	TRUE	3	Lengauer T
9839244	http://www.maff.gov.uk/maffhome.html	J Dairy Sci	199811	1	0	30	FALSE	FALSE	1	Hillerton JE
9839311	http://www.rcpa.edu.au/	Pathology	199811	1	30	0	TRUE	FALSE	1	Weinstein S
9843569	http://cellcycle-www.stanford.edu	Mol Biol Cell	199812	1	0	30	TRUE	FALSE	9	Futcher B
9844313	http://www.diabetes.org/recognition	J S C Med Assoc	199811	1	0	30	FALSE	FALSE	11	Lindemann R
9847074	http://webace.sanger.ac.uk/HGP/	Genome Res	199811	1	0	30	FALSE	FALSE	0
9847074	http://genome.wustl.edu/gsc/	Genome Res	199811	1	0	30	FALSE	FALSE	0
9852962	http://www.biochem.ucl.ac.uk/bsm/dbbrowser/CINEMA2.02/	Gene	199810	1	30	0	TRUE	TRUE	4	Attwood TK
9854243	http://www.nlm.nih.gov/nichsr/nichsr.html	J Urban Health	199812	1	30	0	FALSE	FALSE	3	Auston I
9856180	http://www.isis.rivm.nl	Ned Tijdschr Geneeskd	199808	1	30	0	FALSE	FALSE	2	Schrijnemakers PM
9857944	http://www.chd-taskforce.com	Eur Heart J	199811	3	30	0	TRUE	FALSE	3	Assmann G
9861505	http://medworld.stanford.edu	Comput Biol Med	199809	1	30	0	FALSE	FALSE	2	Chan BK
9861508	http://tie.telemed.org	Comput Biol Med	199809	1	0	30	FALSE	FALSE	1	Brown NA
9862121	http://indigo.genetique.uvsq.fr	FEMS Microbiol Rev	199810	1	0	30	FALSE	TRUE	7	Danchin A
9873754	http://www.umds.ac.uk/molgen/haemBdatabase	Haemophilia	199807	1	30	0	FALSE	TRUE	1	Lillicrap D
9875838	http://www.mc.vanderbilt.edu/prevmed/psintro.htm	Control Clin Trials	199812	1	0	30	TRUE	FALSE	2	Plummer WD
9876955	http://dementia.ion.ucl.ac.uk/harmon	Alzheimer Dis Assoc Disord	199812	1	30	0	FALSE	FALSE	21	Wimo A
9889977	http://www-biology.ucsd.edu/	Adv Microb Physiol	199800	2	30	0	FALSE	FALSE	1	Saier MH
9889159	http://bioinfo.mbb.yale.edu/genome	Fold Des	199800	3	30	0	FALSE	TRUE	1	Gerstein M
9919946	http://www.EMMES.com	J Hematother	199812	1	30	0	FALSE	FALSE	12	Kurtzberg J
9918947	http://www.cse.ucse.edu/research/compbio/sam.html	Bioinformatics	199800	1	0	30	TRUE	FALSE	2	Hughey R
9918950	http://www.labmed.umn.edu/umbbd/index.html	Bioinformatics	199800	1	0	30	TRUE	TRUE	3	McLeish R
9918951	http://www.infobiogen.fr/services/zomit	Bioinformatics	199800	1	0	30	TRUE	TRUE	3	Barillot E
9918952	http://biol.dgbm.unina.it:8080/virtlab.html	Bioinformatics	199800	1	0	30	TRUE	FALSE	5	Calogero RA
9918953	http://bioag.byu.edu/zoology/crandall_lab/modeltest.html	Bioinformatics	199800	1	0	30	TRUE	FALSE	2	Crandall KA
9918954	http://taxonomy.zoology.gla.ac.uk/rod/genetree/genetree.html	Bioinformatics	199800	1	30	0	TRUE	FALSE	1	Page RD
9918955	http://industry.ebi.ac.uk/JavaShade	Bioinformatics	199800	1	0	30	TRUE	FALSE	2	Lewis AP
9918956	http://www.sanger.ac.uk/Software/PerlModule/	Bioinformatics	199800	1	30	0	TRUE	TRUE	3	Birney E
9918957	http://www.oxmol.com/biolib/webmap/	Bioinformatics	199800	1	30	0	TRUE	FALSE	4	Lyall A
9918958	http://cooke.gsf.de	Bioinformatics	199800	2	0	30	TRUE	TRUE	2	Immervoll T
9929253	http://omie.med.jhmi.edu/overlayer	Proc AMIA Symp	199800	1	0	30	FALSE	FALSE	3	Freedman J
9927712	http://dna.uio.no/salsa/	Bioinformatics	199800	1	30	0	TRUE	TRUE	2	Seeberg E
9927713	http://www.cse.ucsc.edu/research/compbio/	Bioinformatics	199800	1	30	0	TRUE	TRUE	3	Hughey R
9927713	http://www.cse.ucsc.edu/karplus	Bioinformatics	199800	1	0	30	TRUE	TRUE	3	Hughey R
9927715	http://www.ibms.sinica.edu.tw/mjhwang/vhmpt	Bioinformatics	199800	1	0	30	TRUE	FALSE	2	Hwang MJ
9927716	http://gepasi.dbs.aber.ac.uk/softw/Gepasi	Bioinformatics	199800	1	0	30	TRUE	FALSE	2	Kell D
9927719	http://www.nmsu.edu/molbio/bioABACUShome.htm	Bioinformatics	199800	1	0	30	TRUE	TRUE	2	O'Connell M
9927720	http://dot.bcm.tmc.edu:9331/papers/beautypp.html	Bioinformatics	199800	1	0	30	TRUE	TRUE	4	Smith RF
9927720	ftp://gc.bcm.tmc.edu/pub/software/search-launcher/	Bioinformatics	199800	1	0	30	FALSE	FALSE	4
9927721	http://barton.ebi.ac.uk/servers/jpred.html	Bioinformatics	199800	1	0	30	TRUE	FALSE	5	Barton GJ
9932815	http://www.expasy.ch/sprot/multiident.html	Electrophoresis	199812	1	30	0	FALSE	TRUE	9	Hochstrasser DF
9931698	http://www.uni-duesseldorf.de/WWW/AWMF/	Langenbecks Arch Chir Suppl Kongressbd	199800	1	30	0	FALSE	FALSE	2	Wulf H
9932232	http://www.nibsc.ac.uk	Growth Factors	199800	5	30	0	FALSE	FALSE	3	Gaines-Das R
9932433	http://nadph.anatomy.lsumc.edu	Prog Brain Res	199800	1	0	30	FALSE	FALSE	6	Mize RR
9951758	http://www.anest.ufl.edu/ha.html	J Clin Monit Comput	199807	1	0	30	FALSE	FALSE	3	Ohrn MA
9990769	http://dermis.net	J Dermatol	199812	1	30	0	FALSE	TRUE	2	Eysenbach G
10028599	http://www.prous.com/ts	Z Arztl Fortbild Qualitatssich	199812	1	30	0	FALSE	FALSE	1	Stange EF
10072089	http://geo.nihs.go.jp/csndb.html	J Comput Biol	199800	1	0	30	FALSE	TRUE	3	Kaminuma T
10085865	http://www.dragonsys.com/	J Am Acad Nurse Pract	199811	1	30	0	TRUE	FALSE	1	Korn K
10085865	http://www.software.ibm/com/is/voicetype/	J Am Acad Nurse Pract	199811	1	0	30	TRUE	FALSE	1	Korn K
10085865	http://www.lhs.com/	J Am Acad Nurse Pract	199811	1	30	0	TRUE	FALSE	1	Korn K
10088034	http://www.gene.ucl.ac.uk/anhumgen/	Ann Hum Genet	199809	1	0	30	FALSE	FALSE	1	Edwards JH
10089492	http://www.biochem.ucl.ac.uk/bsm/cath	Acta Crystallogr D Biol Crystallogr	199811	5	30	0	FALSE	TRUE	8	Thornton JM
10089497	http://www.icnet.uk/bmm/had	Acta Crystallogr D Biol Crystallogr	199811	1	0	30	FALSE	FALSE	4	Blundell TL
10188406	http://www.caccn.com.au/	Aust Crit Care	199812	1	0	30	FALSE	FALSE	0
10223520	http://senselab.med.yale.edu/neurondb	J Neurosci Methods	199807	1	30	0	FALSE	TRUE	5	Shepherd GM
10343709	http://www.laryngograph.com	Int J Lang Commun Disord	199800	1	30	0	FALSE	FALSE	3	Robinson F
10347865	http://www.clark.cz/vri/salmon.htm	Can J Microbiol	199812	1	0	30	TRUE	FALSE	4	Sisak F
10384473	http://www.meb.uni-bonn.de/	Stud Health Technol Inform	199800	1	30	0	FALSE	FALSE	3	PÃ¼schel N
10384476	http://imgt.cnusc.fr	Stud Health Technol Inform	199800	2	30	0	FALSE	TRUE	8	Lefranc MP
10384564	http://ch.nus.sg/fammed	Stud Health Technol Inform	199800	1	0	30	FALSE	FALSE	3	Lun KC
10384570	http://www.derma.med.uni-erlangen.de	Stud Health Technol Inform	199800	1	30	0	FALSE	TRUE	6	Diepgen T
10384632	http://cybernet5.snu.ac.kr/-cyber/mrivrml.html	Stud Health Technol Inform	199800	1	0	30	TRUE	FALSE	5	Cho HJ
10435272	http://cemu10.fmv.ulg.ac.be/OSTC	Analyst	199812	1	28	2	FALSE	TRUE	5	Cornelis MR
10446552	http://www.nln.org	Nurs Health Care Perspect	199803	1	30	0	FALSE	FALSE	0
16196479	http://www.xensei.com/conferences	IDrugs	199812	1	0	30	TRUE	FALSE	1	Kubinyi H
9482830	http://www.inverizon.com/ncgi	Proc Natl Acad Sci U S A	199803	1	0	30	TRUE	FALSE	1	Coe EH
18084576	http://www.osa.org	Opt Lett	199804	1	30	0	FALSE	FALSE	3	Collins PJ
18286107	http://www2.informatik.uni-jena.de/pope/HADLOP/hadlop.html	Appl Opt	199809	1	0	30	TRUE	FALSE	4	Erhart W
10533354	http://www.ahp.com/products/neumega.htm	J Am Pharm Assoc (Wash)	199909	1	30	0	FALSE	FALSE	2	Brenner T
10533061	http://www.dmd.nl	Hum Mutat	199900	6	30	0	FALSE	TRUE	4	Claustres M
10541480	http://www.dsmz.de	Cell Mol Biol (Noisy-le-grand)	199909	5	30	0	FALSE	TRUE	5	Drexler HG
10540258	http://simon.bio.uva.nl/object-image.html	J Microsc	199910	1	0	30	FALSE	FALSE	6	Woldringh CL
10544647	http://www.hpsp.state.mn.us	Minn Med	199910	1	29	1	FALSE	FALSE	2	Specker S
10544812	http://wwwmgs.bionet.nsc.ru/systems/MGL/Gen	Biofizika	199907	1	0	30	FALSE	TRUE	4	Kolchanov NA
10547299	http://www.bmm.icnet	J Mol Biol	199911	1	0	30	FALSE	TRUE	3	Sternberg MJ
10548895	http://www.ebm.lib.ulg.ac.be/index.htm	Rev Med Liege	199908	2	0	30	FALSE	FALSE	6	Boniver J
10549132	http://www.infobiosud.univ-montp1.fr/rescue	J Biomol NMR	199909	1	30	0	FALSE	FALSE	2	Delsuc MA
10554005	http://www.ncbi.nlm.nih.gov/SAGE	Cancer Res	199911	6	30	0	FALSE	TRUE	15	Riggins GJ
10565287	http://www.expasy.ch/tools/peptident.html	Anal Chem	199911	1	30	0	TRUE	TRUE	21	Hochstrasser DF
10574452	http://www.kazusa.or.jp/cyano/cyano.html	DNA Res	199910	2	0	30	FALSE	FALSE	3	Ohmori M
10574703	http://www.healthsci.tufts.edu/LABS/IMArias/Sai_F9.html	J Cell Sci	199912	1	0	30	FALSE	FALSE	3	Arias IM
10590156	http://www.plantcell.org/cgi/content/full/11/12/2263/DC1	Plant Cell	199912	1	30	0	FALSE	TRUE	6	Sundaresan V
10588897	http://bioinfo.weizmann.ac.il/kPROT	J Mol Biol	199912	1	0	30	FALSE	FALSE	3	Lancet D
10596373	http://www.lecb.ncifcrf.gov/flicker/	Mol Biotechnol	199909	1	0	30	FALSE	TRUE	2	Thornwall G
10596373	http://www.lecb.ncifcrf.gov/2dwgDB/	Mol Biotechnol	199909	1	0	30	FALSE	TRUE	2	Thornwall G
10600016	http://www.bmdw.org/wmda	Hum Immunol	199911	1	0	30	FALSE	FALSE	7	Noreen H
10600553	http://www.idealibrary.com	J Struct Biol	199912	1	0	30	FALSE	FALSE	3	Agrawal RK
10600390	http://www.cbs.dtu.dk/services/NetPhos/	J Mol Biol	199912	1	30	0	FALSE	FALSE	3	Brunak S
10606123	http://www.CardiovascularEd.com	Am J Cardiol	199912	1	0	30	FALSE	FALSE	2	Kloner RA
10606632	http://www.jci.org	J Clin Invest	199912	9	30	0	FALSE	FALSE	4	Kwok WW
10609239	http://www.onjoph.com/global/livewrk1/Default.htm	Klin Monbl Augenheilkd	199911	1	30	0	TRUE	FALSE	2	Scibor M
10612276	http://www.expasy.ch/cgibin/map2/def?DLD1_HUMAN	Electrophoresis	199912	1	0	30	TRUE	TRUE	7	Reymond MA
10612286	http://users.unimi.it/-ratserum/homeframed.html	Electrophoresis	199912	1	30	0	FALSE	FALSE	8	Gianazza E
10612288	http://www.mpiib-berlin.mpg.de/2D-PAGE	Electrophoresis	199912	20	30	0	FALSE	TRUE	3	StÃ¶ffler G
10613422	http://www.stanford.edu/dept/sportsmed/	Med Sci Sports Exerc	199912	1	30	0	FALSE	TRUE	3	Matheson GO
10614249	http://www.vollman.com	Crit Care Nurse	199908	1	30	0	FALSE	FALSE	1	Klein DG
10617279	http://www2.crosswinds.net/-crosswindswatson/index.html	Diagn Mol Pathol	199912	1	0	30	FALSE	TRUE	3	Yotov WV
10619605	http://www.fruitfly.org	DNA Cell Biol	199912	3	30	0	FALSE	FALSE	2	Georgieva T
10622121	http://www.pasteur.fr/Biol/TubercuList/	Bull Acad Natl Med	199900	1	0	30	TRUE	FALSE	1	Cole ST
10624521	http://cl.sdsc.edu/	Biofizika	199909	1	30	0	FALSE	FALSE	4	Kolchanov NA
10624522	http://wwwmgs.bionet.nsc.ru/	Biofizika	199909	1	8	22	TRUE	TRUE	10	Bourne P
10624523	http://wwwmgs.bionet.nsc.ru/systems/GeneExpress/	Biofizika	199909	2	0	30	FALSE	TRUE	10	Ignat'eva EV
10630471	http://www.neurop.ruhr-uni-bochum.de/Real-Time-Stereo	Int J Neural Syst	199910	1	30	0	TRUE	FALSE	1	WÃ¶rgÃ¶tter F
10632443	http://www.cdc.gov/ncidod/diseases/flu/fluvirus.htm	MMWR Recomm Rep	199912	6	30	0	FALSE	FALSE	0
10632443	http://www2.cdc.gov/mmwr/	MMWR Recomm Rep	199912	1	0	30	FALSE	FALSE	0
10636542	http://www.swsahs.nsw.gov.au/livtrauma	Eur J Surg	199912	1	0	30	TRUE	FALSE	5	Kolkman K
10747530	http://www.g7sp4.org	Stud Health Technol Inform	199900	1	0	30	FALSE	FALSE	1	Lacroix A
10637506	http://mbcr.bcm.tmc.edu/ermb/bcgd/bcgd.html	Oncogene	199912	1	0	30	FALSE	TRUE	4	Wheeler DA
10645108	http://www.york.ac.uk/inst/crd/	Int J Technol Assess Health Care	199900	2	30	0	FALSE	TRUE	4	Wright K
10645649	http://www.iss.it	Ann Ist Super Sanita	199900	2	30	0	FALSE	FALSE	2	D'Agnolo G
10654277	http://hsc.Virginia.EDU/medicine/basic-sci/biomed/ley/	Microcirculation	199912	1	0	30	FALSE	TRUE	3	Moton A
10654277	http://www.bme.jhu.edu/news/microphys	Microcirculation	199912	1	29	1	FALSE	TRUE	3	Moton A
10668239	http://gene.dbbm.fiocruz.br	Medicina (B Aires)	199900	1	0	30	FALSE	TRUE	1	Levin MJ
10674392	http://www.hsc.usc.educmchuong	J Investig Dermatol Symp Proc	199912	1	0	30	FALSE	FALSE	2	Chuong CM
10687647	http://www.hcfa.gov/medicare/hsqb/mds20/	Ostomy Wound Manage	199910	1	0	30	FALSE	FALSE	1	Turnbull GB
10707376	http://www.fda.gov/cdrh/comps/swareval.html	Qual Assur	199900	1	0	30	TRUE	FALSE	1	Keatley KL
10707377	http://www.ksglp.or.kr	Qual Assur	199900	1	0	30	FALSE	FALSE	11	Chang JS
10710722	http://www.ncbi.nlm.nih.gov/COG	Genetica	199900	4	30	0	FALSE	TRUE	2	Koonin EV
10714210	http://amba.charite.de/cgh/	Verh Dtsch Ges Pathol	199900	9	29	1	TRUE	TRUE	1	Petersen I
10730897	http://www.natur.cuni.cz/flegr/programs/freetree	Folia Biol (Praha)	199900	1	28	2	TRUE	FALSE	3	Flegr J
10736776	http://www.cs.unc.edu/Research/nano/doc/biovisit.html	J Mol Graph Model	199906	1	0	30	TRUE	FALSE	11	Taylor RM
10738523	http://www.gene.ucl.ac.uk/chr9/	Ann Hum Genet	199903	1	0	30	FALSE	FALSE	9	Povey S
10738584	http://www.wiley.co.uk/genmed	J Gene Med	199901	2	0	30	FALSE	FALSE	6	Parrish E
10743554	http://dixie.biology.gatech.edu/GeneMark/fbf.cgi	Bioinformatics	199911	1	0	30	TRUE	FALSE	4	Borodovsky M
10743555	http://sphinx.rug.ac.be:8080/biocomp/napav/	Bioinformatics	199911	1	0	30	TRUE	FALSE	7	RouzÃ© P
10743556	ftp://ncbi.nlm.nih.gov/genbank/genomes	Bioinformatics	199911	1	0	30	FALSE	FALSE	1
10743556	ftp://www.mcs.kent.edu/arvind/intellibio/orthos.html	Bioinformatics	199911	1	0	30	FALSE	FALSE	1
10743557	http://www.crm.umontreal.ca/viart/exemplar_di	Bioinformatics	199911	1	0	30	TRUE	FALSE	1	Sankoff D
10745995	http://imgt.cines.fr:8104	Bioinformatics	199912	10	0	30	TRUE	TRUE	2	Lefranc MP
10770086	http://www.sensorium.org	Turk J Pediatr	199900	1	30	0	FALSE	FALSE	1	Takemura S
10780262	http://www.gene.ucl.ac.uk/nomenclature/guidelines.html	Pharmacogenetics	199908	1	0	30	FALSE	FALSE	4	Nebert DW
10780262	http://www.uchsc.edu/sp./sp./alcdbase/aldhcov.html	Pharmacogenetics	199908	1	0	30	FALSE	FALSE	4	Nebert DW
10786291	http://www.cbs.dtu.dk/services/distanceP/	Proc Int Conf Intell Syst Mol Biol	199900	1	30	0	FALSE	FALSE	4	Brunak S
10806944	http://www.clinorthodres.com/cor99-c-056	Clin Orthod Res	199911	1	0	30	FALSE	FALSE	2	Kusy RP
10839694	http://www.womens-health.org/	J Womens Health Gend Based Med	199905	1	29	1	FALSE	FALSE	1	Greenberger P
10905827	http://www.nmr.embl-heidelberg.de/nmr/StarDOMlinge@embl-heidelberg.de	J Biomol NMR	199910	1	0	30	TRUE	FALSE	3	Ehrlich L
10933042	http://www.ncbi.nlm.nih.gov/ncicgap/	Neoplasia	199906	1	30	0	FALSE	FALSE	5	Emmert-Buck MR
10970267	http://www.semm.org/curso/pauxm.html	Int Marit Health	199900	1	30	0	FALSE	FALSE	1	Canals ML
10992873	http://www.epa.gov/oppeedi1/guidelines/general.pdf	Qual Assur	199904	1	0	30	FALSE	FALSE	1	Keatley KL
10992873	http://www.epa.gov/oppeedi1/edipoli.htm	Qual Assur	199904	1	0	30	FALSE	FALSE	1	Keatley KL
10992873	http://www.fda.gov/ora/compliance_ref/bimo/ffinalcct.htm	Qual Assur	199904	1	0	30	FALSE	FALSE	1	Keatley KL
10992873	http://www.fda.gov/cder/guidance/index.htm	Qual Assur	199904	3	0	30	FALSE	FALSE	1	Keatley KL
10992873	http://www.fda.gov/cder/esig/index.htm	Qual Assur	199904	1	0	30	FALSE	FALSE	1	Keatley KL
11015564	http://genome.cwru.edu/gist/gist.html	Physiol Genomics	199908	1	0	30	FALSE	TRUE	4	Chakravarti A
11366772	http://www.mvoices.org	Posit Aware	199905	1	29	1	FALSE	FALSE	1	Allen D
11197303	http://www.pam.bris.ac.uk/services/GAI/cytokine4.htm	Genes Immun	199909	1	0	30	FALSE	TRUE	11	D'Alfonso S
11299595	http://www.ain.org	Med Ref Serv Q	199900	1	30	0	FALSE	TRUE	3	Scipio R
11471236	http://o2.db.uoa.gr/CoPreTHi	In Silico Biol	199900	1	0	30	TRUE	FALSE	5	Hamodrakas SJ
11475304	http://www.diabetic.org.uk.aida.htm	Diabetes Technol Ther	199900	1	0	30	TRUE	FALSE	1	Lehmann ED
11475304	http://www.diabetic.org.uk/aida.htm	Diabetes Technol Ther	199900	1	0	30	TRUE	FALSE	1	Lehmann ED
11529121	http://www.cordis.lu/fp5	J Environ Monit	199906	1	30	0	FALSE	FALSE	1	Quevauviller P
11586791	http://locus.umdnj.edu/nigms	Somat Cell Mol Genet	199907	1	0	30	FALSE	FALSE	6	Johnson RT
11816127	http://www.aafprs.org	Facial Plast Surg	199900	1	30	0	FALSE	FALSE	2	Hilger P
11830860	http://www.duodecim.fi	Duodecim	199900	1	30	0	FALSE	FALSE	1	Sariola H
9847130	http://www.oup.co.uk/nar/Volume_27/Issue_01/summary/gkc105_gml.html	Nucleic Acids Res	199901	1	0	30	FALSE	TRUE	1	Burks C
9847131	http://www.infobiogen.fr/services/dbcat	Nucleic Acids Res	199901	2	0	30	FALSE	TRUE	5	Vaysseix G
9847133	http://www.ebi.ac.uk/embl.html	Nucleic Acids Res	199901	1	0	30	TRUE	TRUE	4	Sterk P
9847135	http://www.genome.ad.jp/kegg/	Nucleic Acids Res	199901	6	30	0	FALSE	TRUE	6	Kanehisa M
9847139	http://www.expasy.ch/sprot	Nucleic Acids Res	199901	2	30	0	FALSE	TRUE	2	Apweiler R
9847139	http://www.ebi.ac.uk/sprot	Nucleic Acids Res	199901	1	0	30	FALSE	TRUE	2	Apweiler R
9847141	http://www.cifn.unam.mx/Computational_Biology/regulondb/	Nucleic Acids Res	199901	5	0	30	FALSE	TRUE	6	Collado-Vides J
9847142	http://utmmg.med.uth.tmc.edu/sphaeroides	Nucleic Acids Res	199901	1	0	30	FALSE	TRUE	4	Kaplan S
9847143	http://pbil.univ-lyon1.fr/emglib/emglib	Nucleic Acids Res	199901	1	0	30	TRUE	TRUE	3	Labedan B
9847143	http://locus.jouy.inra.fr/micado	Nucleic Acids Res	199901	2	30	0	TRUE	TRUE	3	Labedan B
9847144	http://www.kazusa.or.jp/cyano/mutants/	Nucleic Acids Res	199901	1	30	0	FALSE	TRUE	4	Tabata S
9847147	http://genome-www.stanford.edu/Arabidopsis/	Nucleic Acids Res	199901	1	0	30	FALSE	TRUE	7	Cherry JM
9847148	http://fruitfly.berkeley.edu/	Nucleic Acids Res	199901	1	0	30	FALSE	TRUE	1
9847148	http://edgp.ebi.ac.uk/	Nucleic Acids Res	199901	1	0	30	FALSE	TRUE	1
9847149	http://gifts.univ-mrs.fr/FlyNets/FlyNets_home_page.html	Nucleic Acids Res	199901	1	0	30	FALSE	TRUE	8	Jacq B
9847151	http://tumor.informatics.jax.org	Nucleic Acids Res	199901	4	30	0	TRUE	TRUE	3	Eppig JT
9847153	http://www.infobiogen.fr/services/virgil/	Nucleic Acids Res	199901	1	0	30	FALSE	TRUE	4	Barillot E
9847154	http://www.ebi.ac.uk/RHdb	Nucleic Acids Res	199901	3	0	30	TRUE	TRUE	2	Lijnzaad P
9847155	http://www.infobiogen.fr/services/zomit/ZoomMap.html	Nucleic Acids Res	199901	1	0	30	FALSE	TRUE	6	Vaysseix G
9847155	http://www.infobiogen.fr/services/Mappet	Nucleic Acids Res	199901	2	0	30	FALSE	TRUE	6	Vaysseix G
9847158	http://bio-www.ba.cnr.it:8000/BioWWW/#AMMTDB	Nucleic Acids Res	199901	1	0	30	FALSE	TRUE	7	Saccone C
9847159	http://www.eva.mpg.de/hvrbase	Nucleic Acids Res	199901	1	0	30	FALSE	TRUE	3	Meyer S
9847160	http://srs.ebi.ac.uk/srs5/	Nucleic Acids Res	199901	1	30	0	FALSE	TRUE	11	Saccone C
9847161	http://www3.ebi.ac.uk/Research/Mitbase/mitbiog.pl	Nucleic Acids Res	199901	1	0	30	TRUE	TRUE	3	Altamura N
9847163	http://websvr.mips.biochem.mpg.de/proj/medgen/mitop/	Nucleic Acids Res	199901	1	0	30	FALSE	TRUE	10	Meitinger T
9847164	http://bio-www.ba.cnr.it:8000/srs/	Nucleic Acids Res	199901	1	0	30	FALSE	TRUE	6	Gallerani R
9847166	http://www.bio.umass.edu/biochem/rna-sequence/Yeast_snoRNA_Database/snoRNA_DataBase.html	Nucleic Acids Res	199901	1	0	30	FALSE	TRUE	2	Fournier MJ
9847167	http://sunflower.bio.indiana.edu/kwilliam/tmRNA/home.html	Nucleic Acids Res	199901	1	0	30	FALSE	TRUE	1	Williams KP
9847168	http://psyche.uthct.edu/dbs/tmRDB/tmRDB.html	Nucleic Acids Res	199901	5	0	30	FALSE	TRUE	2	Zwieb C
9847170	http://psyche.uthct.edu/dbs/SRPDB/SRPDB.html	Nucleic Acids Res	199901	5	0	30	FALSE	TRUE	2	Zwieb C
9847171	http://www.cme.msu.edu/RDP	Nucleic Acids Res	199901	1	0	30	TRUE	TRUE	14	Woese CR
9847174	http://visitweb.com/database/	Nucleic Acids Res	199901	1	0	30	FALSE	TRUE	5	Brimacombe R
9847175	http://www.callisto.si.usherb.ca/jpperra	Nucleic Acids Res	199901	2	0	30	FALSE	TRUE	5	Perreault JP
9847176	http://bigarea.area.ba.cnr.it:8000/BioWWW/#U	Nucleic Acids Res	199901	1	0	30	FALSE	TRUE	7	Saccone C
9847177	http://www.man.poznan.pl/5SData/ncRNA/index.html	Nucleic Acids Res	199901	2	30	0	FALSE	TRUE	5	Barciszewski J
9847178	http://medlib.med.utah.edu/RNAmods/	Nucleic Acids Res	199901	1	0	30	FALSE	TRUE	3	McCloskey JA
9847179	http://www-nbrf.georgetown.edu/pir/searchdb.html	Nucleic Acids Res	199901	1	0	30	FALSE	TRUE	1	Garavelli JS
9847180	http://www.cbil.upenn.edu/epodb	Nucleic Acids Res	199901	1	0	30	TRUE	TRUE	4	Overton GC
9847181	http://www.mbt.washington.edu/PEDB/	Nucleic Acids Res	199901	2	0	30	TRUE	TRUE	7	Nelson PS
9847184	http://www.expasy.ch/sprot/prosite.html	Nucleic Acids Res	199901	1	30	0	FALSE	TRUE	4	Bairoch A
9847187	http://coot.embl-heidelberg.de/SMART	Nucleic Acids Res	199901	1	0	30	FALSE	TRUE	4	Bork P
9847190	http://www.ncbi.nlm.nih.gov/Entrez	Nucleic Acids Res	199901	8	30	0	FALSE	TRUE	8	Bryant SH
9847192	http://genomic.sanger.ac.uk/db.html	Nucleic Acids Res	199901	1	0	30	FALSE	TRUE	2	Salamov AA
9847193	http://presage.stanford.edu/	Nucleic Acids Res	199901	1	0	30	FALSE	TRUE	3	Levitt M
9847195	http://sbase.abc.hu/sbase	Nucleic Acids Res	199901	3	0	30	FALSE	TRUE	6	Pongor S
9847196	http://www.sanger.ac.uk/Software/Pfam/	Nucleic Acids Res	199901	6	30	0	TRUE	TRUE	6	Sonnhammer EL
9847196	http://www.cgr.ki.se/Pfam/	Nucleic Acids Res	199901	3	0	30	TRUE	TRUE	6	Sonnhammer EL
9847196	http://pfam.wustl.edu/	Nucleic Acids Res	199901	6	0	30	TRUE	TRUE	6	Sonnhammer EL
9847197	http://www.toulouse.inra.fr/prodom.html	Nucleic Acids Res	199901	3	30	0	FALSE	TRUE	3	Kahn D
9847197	http://www.toulouse.inra.fr/prodomCG.html	Nucleic Acids Res	199901	3	30	0	FALSE	TRUE	3	Kahn D
9847201	http://www.bioimage.org	Nucleic Acids Res	199901	2	30	0	FALSE	TRUE	16	Boudier T
9847201	http://www-embl.bioimage.org	Nucleic Acids Res	199901	1	30	0	FALSE	TRUE	16	Boudier T
9847203	http://www.rtc.riken.go.jp/protherm.html	Nucleic Acids Res	199901	2	0	30	FALSE	TRUE	6	Sarai A
9847204	http://www.expasy.ch/ch2d/	Nucleic Acids Res	199901	6	30	0	FALSE	TRUE	6	Appel RD
9847205	http://www.dna.affrc.go.jp//CUTG.html	Nucleic Acids Res	199901	1	0	30	FALSE	TRUE	3	Ikemura T
9847207	http://sphinx.rug.ac.be:8080/PlantCARE/	Nucleic Acids Res	199901	2	0	30	FALSE	TRUE	4	RouzÃ© P
9847209	http://cbcg.nersc.gov/asdb	Nucleic Acids Res	199901	2	0	30	FALSE	TRUE	4	Zorn M
9847211	http://www.epd.isb-sib.ch	Nucleic Acids Res	199901	5	30	0	FALSE	TRUE	4	Bucher P
9847215	http://www.ifti.org/	Nucleic Acids Res	199901	2	30	0	TRUE	TRUE	1	Ghosh D
9847216	http://transfac.gbf.de/	Nucleic Acids Res	199901	2	0	30	FALSE	TRUE	10	Wingender E
9847217	http://genome.nhgri.nih.gov/histones/	Nucleic Acids Res	199901	3	29	1	FALSE	TRUE	4	Landsman D
9847218	http://www.bi.bbsrc.ac.uk/Merops/Merops.htm	Nucleic Acids Res	199901	2	0	30	FALSE	TRUE	2	Barrett AJ
9847219	http://rose.man.poznan.pl/aars/index.html	Nucleic Acids Res	199901	2	30	0	FALSE	TRUE	2	Barciszewski J
9847220	http://genome.nhgri.nih.gov/homeodomain	Nucleic Acids Res	199901	3	0	30	FALSE	TRUE	4	Baxevanis AD
9847221	http://www.kazusa.or.jp/huge	Nucleic Acids Res	199901	4	30	0	FALSE	TRUE	3	Ohara O
9847222	http://www.pasteur.fr/units/neubiomol/LGIC.html	Nucleic Acids Res	199901	1	0	30	FALSE	TRUE	2	Changeux JP
9847223	http://crepe.med.yale.edu/ORDB/HTML	Nucleic Acids Res	199901	1	0	30	FALSE	TRUE	6	Shepherd GM
9847224	http://www.neb.com/neb/inteins.html	Nucleic Acids Res	199901	3	30	0	FALSE	TRUE	1	Perler FB
9847225	http://hivdb.stanford.edu	Nucleic Acids Res	199901	19	30	0	FALSE	TRUE	3	Chan B
9847226	http://www.infobiogen.fr/services/chromcancer	Nucleic Acids Res	199901	6	0	30	FALSE	TRUE	4	Huret JL
9847227	http://pmd.ddbj.nig.ac.jp	Nucleic Acids Res	199901	1	30	0	FALSE	TRUE	3	Nishikawa K
9847228	http://mutview.dmb.med.keio.ac.jp	Nucleic Acids Res	199901	8	30	0	TRUE	TRUE	5	Shimizu N
9847229	http://www.uta.fi/laitokset/imt/KinMutBase.html	Nucleic Acids Res	199901	1	30	0	FALSE	TRUE	3	Vihinen M
9847230	http://www.ba.cnr.it/keynet.html	Nucleic Acids Res	199901	2	0	30	FALSE	TRUE	5	Attimonelli M
9847230	http://bio-www.ba.cnr.t:8000/srs	Nucleic Acids Res	199901	1	0	30	FALSE	TRUE	5	Attimonelli M
9847231	http://www.genome.ad.jp/dbget/	Nucleic Acids Res	199901	1	30	0	FALSE	TRUE	3	Kanehisa M
9847231	ftp://ftp.genome.ad.jp/db/genomenet/aaindex/	Nucleic Acids Res	199901	2	0	30	FALSE	FALSE	3
9847233	http://www.labmed.umn.edu/umbbd/i	Nucleic Acids Res	199901	1	0	30	FALSE	TRUE	3	Wackett LP
9847234	http://www.genome.ad.jp/dbget/ligand.html	Nucleic Acids Res	199901	2	30	0	FALSE	TRUE	3	Kanehisa M
9847234	ftp://kegg.genome.ad.jp/molecules/ligand	Nucleic Acids Res	199901	1	0	30	FALSE	FALSE	3
9890582	http://www.mhmr.state.tx.us/meds/tmap.htm	Psychiatr Serv	199901	1	0	30	TRUE	FALSE	6	Shon SS
9889348	http://www.itba.mi.cnr.it/webgene	Gene	199901	3	0	30	TRUE	TRUE	3	Milanesi L
9918650	http://www.biokin.com	Anal Biochem	199902	4	30	0	TRUE	FALSE	1	KuzmicP
9934629	http://www.statistics.com	J Burn Care Rehabil	199901	1	30	0	TRUE	FALSE	1	Landry VL
9949203	http://www.bwh.partners.org/pathology	Hum Mol Genet	199903	1	30	0	FALSE	TRUE	5	Morton CC
10094567	http://www.cbc.umn.edu/tad	Hum Mutat	199900	2	0	30	FALSE	TRUE	2	King RA
9988271	http://www.jax.org/	Nat Genet	199902	3	30	0	FALSE	TRUE	42	Waterston R
9987889	http://www.lim.cz	J Forensic Sci	199901	1	28	2	FALSE	FALSE	4	BranÃ½ J
10024174	http://www.cse.ucsc.edu/research/compbio/yeast_introns.html	RNA	199902	1	30	0	TRUE	TRUE	4	Ares M
10022985	http://idefix.upr420.vjf.cnrs.fr/EXPR/welcome.html	Genome Res	199902	1	0	30	FALSE	FALSE	16	Auffray C
10064258	http://www.pedid.uthscsa.edu	Clin Infect Dis	199902	1	0	30	FALSE	FALSE	2	Baltimore RS
10068688	http://wwwabi.snv.jussieu.fr/imagene	Bioinformatics	199901	1	0	30	TRUE	FALSE	4	Viari A
10068690	http://BiBiServ.TechFak.Uni-Bielefeld.DE/rnamovies/	Bioinformatics	199901	2	30	0	TRUE	FALSE	2	Giegerich R
10068691	http://www.wadsworth.org/res&res/bioinfo/	Bioinformatics	199901	1	0	30	TRUE	FALSE	2	Lawrence CE
10068694	http://e-cell.org/	Bioinformatics	199901	1	30	0	TRUE	FALSE	11	Hutchison CA
10068695	http://www.csi.uoregon.edu/projects/genetics/GSL	Bioinformatics	199901	1	30	0	TRUE	FALSE	2	Lynch M
10068696	http://www-igbmc.u-strasbg.fr/BioInfo/BAliBASE/index.html	Bioinformatics	199901	1	0	30	TRUE	TRUE	3	Poch O
10068697	http://www.nibsc.ac.uk/dg3dseq/	Bioinformatics	199901	1	0	30	TRUE	FALSE	3	Afzal M
10074872	http://www.psychiatrist.com	J Clin Psychiatry	199901	1	27	3	TRUE	FALSE	8	Powell BJ
10077534	http://www.ebi.ac.uk/jparsons	Genome Res	199903	1	0	30	TRUE	FALSE	3	Hillier L
10077534	http://corba.ebi.ac.uk/EST	Genome Res	199903	2	0	30	TRUE	FALSE	3	Hillier L
10079667	http://www.mailbase.ac.uk/lists/Orthopod	J R Coll Surg Edinb	199902	1	0	30	FALSE	FALSE	3	Oliver CW
10081963	http://barton.ebi.ac.uk/	Proteins	199903	3	0	30	TRUE	FALSE	2	Barton GJ
10079240	http://www.geneimprint.com	Am J Pathol	199903	2	30	0	FALSE	FALSE	4	Jirtle RL
10087288	http://mcbio.med.buffalo.edu/MMM/MMM.html	Mamm Genome	199904	1	0	30	TRUE	FALSE	2	Olson JM
10087290	http://www.hgu.mrc.ac.uk/Softdata/Lams	Mamm Genome	199904	1	30	0	FALSE	TRUE	2	Webb S
10091671	http://www.wi.mit.edu/kim/computing.html	Protein Sci	199903	1	0	30	TRUE	FALSE	2	Kim PS
10089363	http://www.cmpharm.ucsf.edu/cgi-bin/webmol.pl	Acta Crystallogr D Biol Crystallogr	199902	1	0	30	FALSE	FALSE	2	Cohen FE
10089195	http://seqsim.ncgr.org/vector/	Bioinformatics	199902	1	0	30	TRUE	TRUE	5	Schad PA
10089196	http://bioinf.man.ac.uk/rapid	Bioinformatics	199902	1	0	30	TRUE	TRUE	3	Brass A
10089196	ftp://ftp.bioinf.man.ac.uk/RAPID	Bioinformatics	199902	1	0	30	FALSE	FALSE	3
10089197	http://www.techfak.uni-bielefeld.de/bcd/Lectures/kececioglu.html	Bioinformatics	199902	1	0	30	TRUE	FALSE	3	Hein J
10089197	http://www.daimi.au.dk/	Bioinformatics	199902	1	30	0	TRUE	FALSE	3	Hein J
10089198	http://absalpha.dcrt.nih.gov:8008/	Bioinformatics	199902	1	0	30	TRUE	TRUE	3	Garnier J
10089198	http://www.tigr.org/	Bioinformatics	199902	16	30	0	TRUE	TRUE	3	Garnier J
10089199	http://www.intergalact.com	Bioinformatics	199902	1	29	1	TRUE	FALSE	3	Kuhara S
10089200	http://aims.cps.msu.edu/hiclas/	Bioinformatics	199902	1	0	30	TRUE	TRUE	4	Beaman JH
10089201	http://corba.ebi.ac.uk/RHdb/EUCORBA/MapIDL.html	Bioinformatics	199902	1	0	30	TRUE	FALSE	9	Rodriguez-TomÃ© P
10089201	http://www.infobiogen.fr/services/Hugemap/IOR	Bioinformatics	199902	1	0	30	TRUE	FALSE	9	Rodriguez-TomÃ© P
10089201	http://corba.ebi.ac.uk/RHdb/EUCORBA/IOR	Bioinformatics	199902	1	0	30	TRUE	FALSE	9	Rodriguez-TomÃ© P
10089202	http://www.informatics.jax.org/report.html	Bioinformatics	199902	1	0	30	TRUE	FALSE	2	Frazer KS
10089203	http://hercules.tigem.it/TargetFinder.html	Bioinformatics	199902	1	0	30	TRUE	TRUE	5	Boncinelli E
10089204	http://www.bio.ub.es/julio/DnaSP.html	Bioinformatics	199902	1	30	0	TRUE	FALSE	2	Rozas R
10089205	http://condor.urbb.jussieu.fr/PredAccCfg.html	Bioinformatics	199902	1	0	30	TRUE	FALSE	3	TuffÃ©ry P
10093641	http://www.sparks.co.uk/mrs	Acta Histochem	199902	1	0	30	FALSE	FALSE	1	Chambers AF
10096918	http://murphylab.web.cmu.edu/services/TyplC	Biophys J	199904	1	0	30	TRUE	FALSE	3	Murphy RF
10346178	http://www.guideline.gov	Healthc Benchmarks	199903	19	30	0	FALSE	TRUE	0
10204843	http://www.sanger.ac.uk/HGP/Chr6	J Med Genet	199903	1	30	0	FALSE	FALSE	7	Robinson DO
10209515	http://www2.stat.unibo.it/palareti/vaccine.htm	Clin Exp Immunol	199904	1	30	0	FALSE	FALSE	6	Facchini A
10211873	http://www.rheumatology.org/ar/ar.html	Arthritis Rheum	199904	1	30	0	FALSE	FALSE	0
10217174	http://www.charite.de/	Electrophoresis	199903	1	29	1	FALSE	TRUE	5	Klose J
10220140	http://www.uta.fi/imt/bioinfo	Hum Mutat	199900	2	30	0	FALSE	TRUE	8	Smith CI
10219162	http://www.ki.se/ki/merit.se.html	Eur J Dent Educ	199902	1	0	30	FALSE	FALSE	3	NordenstrÃ¶m J
10219162	http://www.ki.se/ki/merit.html	Eur J Dent Educ	199902	1	0	30	FALSE	FALSE	3	NordenstrÃ¶m J
10225592	http://www.cdc.gov/nchstp/dstd/dstdp.html	Sex Transm Dis	199904	1	30	0	FALSE	FALSE	3	Wasserheit JN
10222268	http://www.bioimage.org/qbc/index.html	J Struct Biol	199904	1	0	30	TRUE	TRUE	3	Carazo JM
10222281	http://emoutreach.sdsc.edu	J Struct Biol	199904	1	0	30	TRUE	FALSE	4	Ellisman MH
10222404	http://www.gsf.de/cgi-bin/fastm	Bioinformatics	199903	1	0	30	TRUE	TRUE	4	Werner T
10222404	http://genomatix.gsf.de/cgi-bin/fastm2/fastm.pl	Bioinformatics	199903	1	0	30	TRUE	TRUE	4	Werner T
10222405	http://itb.biologie.hu-berlin.de	Bioinformatics	199903	2	30	0	TRUE	FALSE	3	Trifonov EN
10222406	http://www.lifl.fr/	Bioinformatics	199903	1	30	0	TRUE	FALSE	3	Rivals E
10222408	http://bibiserv.TechFak.Uni-Bielefeld.DE/dialign/	Bioinformatics	199903	6	30	0	TRUE	FALSE	1	Morgenstern B
10222412	http://cartan.gmd.de/FlexX	Bioinformatics	199903	1	0	30	TRUE	FALSE	3	Lengauer T
10222413	http://www.biologie.hu-berlin.de/biophysics/Theory/tpfeiffer/metatool.html	Bioinformatics	199903	1	0	30	TRUE	FALSE	5	Schuster S
10222413	ftp://bmsdarwin.brookes.ac.uk/pub/software/ibmpc/metatool	Bioinformatics	199903	1	0	30	FALSE	FALSE	5
10222415	ftp://ftp.mbb.ki.se/pub/KIND	Bioinformatics	199903	1	0	30	FALSE	FALSE	2
10222416	http://www.dkfz-heidelberg.de/tbi/services/cluster/	Bioinformatics	199903	1	0	30	TRUE	TRUE	5	Vingron M
10323693	http://rsb.info.nih.gov/nih-image/	Plast Reconstr Surg	199905	2	29	1	TRUE	FALSE	8	Weyant R
10320394	http://www.chem.vu.nl/BMB/Database.html	Bioinformatics	199904	1	30	0	TRUE	TRUE	3	Planta RJ
10320396	http://automation.inha.ac.kr/khan	Bioinformatics	199904	1	0	30	TRUE	FALSE	3	Kim HJ
10320397	http://iubio.bio.indiana.edu/soft/molbio/align/calign.c	Bioinformatics	199904	1	0	30	TRUE	FALSE	1	Chao KM
10320398	http://www.ipbs.fr/ESPript	Bioinformatics	199904	1	0	30	TRUE	FALSE	4	MÃ©toz F
10320399	http://tito.ucsc.edu/dinamo	Bioinformatics	199904	1	0	30	TRUE	FALSE	4	Gregoret L
10320400	http://tops.ebi.ac.uk/tops	Bioinformatics	199904	1	0	30	TRUE	TRUE	4	Thornton J
10320401	http://www.pdb.bnl.gov/pdb-bin/lpc?PDB_ID=	Bioinformatics	199904	1	0	30	TRUE	FALSE	5	Edelman M
10320401	http://www.pdb.bnl.gov/pdb-bin/csu?PDB_ID=	Bioinformatics	199904	1	0	30	TRUE	FALSE	5	Edelman M
10320401	http://sgedg.weizmann.ac.il/lpc	Bioinformatics	199904	1	30	0	TRUE	FALSE	5	Edelman M
10320401	http://sgedg.weizmann.ac.il/csu	Bioinformatics	199904	1	30	0	TRUE	FALSE	5	Edelman M
10320658	http://srs.ebi.ac.uk	Bioinformatics	199904	4	30	0	TRUE	FALSE	1	Coupaye T
10320402	http://www.proteometrics.com/BIOML/	Bioinformatics	199904	1	30	0	TRUE	FALSE	1	FenyÃ¶ D
10320403	http://chah.ucc.ie/MIAH	Bioinformatics	199904	1	0	30	TRUE	FALSE	4	Higgins DG
10320404	http://www.icgeb.trieste.it/domain	Bioinformatics	199904	1	0	30	TRUE	FALSE	7	Pongor S
10320404	http://sbase.abc.hu/domain	Bioinformatics	199904	1	0	30	TRUE	FALSE	7	Pongor S
10320405	http://www.infobiogen.fr/services/CoPE	Bioinformatics	199904	1	0	30	TRUE	FALSE	6	Barillot E
10322627	http://golgi.ana.ed.ac.uk/kidhome.html	Dev Genet	199900	1	30	0	TRUE	TRUE	1	Davies JA
10322627	http://www.ana.ed.ac.uk/anatomy/database/kidbase/kidhome.html	Dev Genet	199900	1	0	30	TRUE	TRUE	1	Davies JA
10327807	http://hal.bim.msu.edu/cme	J Am Osteopath Assoc	199904	1	30	0	FALSE	FALSE	2	Hallgren RC
10329147	http://compel.bionet.nsc.ru/FunSite/CompelScan	J Mol Biol	199905	1	0	30	FALSE	FALSE	4	Wingender E
10329147	http://transfac.gbf.de/dbsearch/funsitep/s_comp.html	J Mol Biol	199905	2	0	30	FALSE	FALSE	4	Wingender E
10329133	http://bioinfo.mbb.yale.edu/genome/foldfunc	J Mol Biol	199904	1	30	0	FALSE	TRUE	2	Gerstein M
10338008	http://www.cbs.dtu.dk/services/ChloroP/	Protein Sci	199905	1	30	0	TRUE	FALSE	3	von Heijne G
10337695	http://www.uni-marburg.de/mzr/agit	Radiologe	199904	1	0	30	TRUE	FALSE	2	Klose KJ
10339815	http://www.ncbi.nlm.nih.gov/gorf/bl2.html	FEMS Microbiol Lett	199905	1	0	30	TRUE	TRUE	2	Madden TL
10339815	ftp://ncbi.nlm.nih.gov	FEMS Microbiol Lett	199905	1	0	30	FALSE	FALSE	2
10339816	http://www.nih.go.jp/jun/cgi-bin/frameplot.pl	FEMS Microbiol Lett	199905	1	0	30	FALSE	TRUE	2	Hotta K
10341702	http://www.iarc.fr/p53/homepage.html	J Pathol	199901	1	0	30	FALSE	TRUE	6	Harris CC
10344245	http://gelmatching.inf.fu-berlin.de	Electrophoresis	199904	1	30	0	TRUE	TRUE	9	Fleck E
10344264	http://gelmatching.inf.fu-berlin.de/pleiss/2d	Electrophoresis	199904	1	0	30	TRUE	TRUE	6	Jungblut PR
10344265	http://www.expasy.ch/sprot/multiident	Electrophoresis	199904	1	30	0	FALSE	TRUE	7	Dunn MJ
10344291	http://www.pierroton.inra.fr/genetics/2D/	Electrophoresis	199904	1	30	0	FALSE	TRUE	8	Plomion C
10353916	http://evolution.genetics.washington.edu/lamarc.html/	Genetics	199906	1	0	30	FALSE	FALSE	2	Felsenstein J
10356335	http://www.expasy.ch/sprot/findmod.html	J Mol Biol	199906	1	30	0	TRUE	TRUE	11	Hochstrasser DF
10360398	http://lynx.fhcrc.org/qge	Am J Med Genet	199906	1	0	30	FALSE	FALSE	4	Hsu L
10360978	http://o2.db.uoa.gr/PRED-TMR/	Protein Eng	199905	1	0	30	TRUE	TRUE	5	Hamodrakas SJ
10360979	http://www.bork.embl-heidelberg.de/PSIC	Protein Eng	199905	1	0	30	FALSE	FALSE	6	Kuznetsov EN
10360979	http://www.imb.ac.ru/PSIC	Protein Eng	199905	1	0	30	FALSE	FALSE	6	Kuznetsov EN
10366655	http://www.cbs.dtu.dk/services/promoter/	Bioinformatics	199905	1	30	0	TRUE	FALSE	1	Knudsen S
10366657	http://www.cs.dartmouth.edu/gnuplot_info.html	Bioinformatics	199905	1	0	30	TRUE	TRUE	8	SantaLucia J
10366658	http://www.pangeasystems.com	Bioinformatics	199905	1	30	0	TRUE	FALSE	2	Burke J
10366660	http://www.sander.ebi.ac.uk/gqsrv/submit	Bioinformatics	199905	1	0	30	TRUE	TRUE	11	Sander C
10366661	http://pbil.ibcp.fr/NPSA/npsa_server.html	Bioinformatics	199905	1	30	0	TRUE	FALSE	4	DelÃ©age G
10366662	http://genome.nhgri.nih.gov/webblast	Bioinformatics	199905	1	0	30	TRUE	FALSE	4	Baxevanis AD
10366663	http://pbil.univ-lyon1.fr/software/jadis.html	Bioinformatics	199905	1	30	0	TRUE	FALSE	4	Mouchiroud D
10366664	http://bibiserv.techfak.uni-bielefeld.de/reputer/	Bioinformatics	199905	1	30	0	TRUE	FALSE	2	Schleiermacher C
10371540	http://neurolist.mcg.edu	Neurology	199906	1	0	30	FALSE	FALSE	1	Rivner MH
10370996	http://www.rockefeller.univ-lyon1.fr/Anato	Surg Radiol Anat	199900	1	0	30	FALSE	FALSE	6	Neidhardt JP
10374746	http://www.camh.net/research/x-chromosome/	Am J Med Genet	199906	1	0	30	FALSE	FALSE	1	Paterson AD
10376668	http://www.pasteur.fr/Bio/TubercuList/	FEBS Lett	199906	1	0	30	TRUE	FALSE	1	Cole ST
10377501	http://www.chu-rouen.fr/cismef	Sante	199903	1	30	0	FALSE	TRUE	6	Thirion B
10380212	http://franklin.burnham-inst.org/rcsb	Pac Symp Biocomput	199900	1	0	30	TRUE	FALSE	4	Bourne PE
10380212	http://fraklin.burnham-inst.org	Pac Symp Biocomput	199900	1	0	30	TRUE	FALSE	4	Bourne PE
10382667	http://cbcg.lbl.gov/	Proteins	199906	1	0	30	FALSE	FALSE	5	Kim SH
10382966	http://www.mild.nite.go.jp	DNA Res	199904	1	0	30	FALSE	TRUE	25	Kikuchi H
10384044	http://www.rzpd.de	Mamm Genome	199907	4	0	30	FALSE	FALSE	13	Miller JR
10384045	http://skyway.usask.ca/	Mamm Genome	199907	1	0	30	FALSE	FALSE	4	Buchanan FC
10383469	http://www.ibc.wustl.edu/pub/zuker/zuker.tar.Z	Bioinformatics	199906	1	0	30	TRUE	FALSE	3	Pedersen CN
10383469	ftp://www.ibc.wustl.edu/pub/zuker/zuker.tar.Z	Bioinformatics	199906	1	0	30	FALSE	FALSE	3
10383471	http://fps.sdsc.edu	Bioinformatics	199906	1	30	0	TRUE	FALSE	2	Bailey TL
10383475	http://img.cs.man.ac.uk/tambis	Bioinformatics	199906	2	0	30	TRUE	FALSE	6	Brass A
10383476	http://www.oxmol.co.uk/biolib	Bioinformatics	199906	1	0	30	TRUE	FALSE	3	Hartshorn MJ
10383477	http://www.biochem.ucl.ac.uk/cgi-bin/wright/printsBLAST.cgi	Bioinformatics	199906	1	0	30	TRUE	TRUE	3	Attwood TK
10388496	http://www.nacb.org	Clin Chem	199907	1	30	0	FALSE	FALSE	6	Valdes R
10391214	http://genome-www.stanford.edu/Arabidopsis/agi.html	Nat Genet	199907	1	0	30	FALSE	TRUE	20	Wilson R
10391215	http://genome-www.stanford.edu/Arabidopsis/maps.html	Nat Genet	199907	1	0	30	FALSE	FALSE	11	Altmann T
10388834	http://www.stat.sinica.edu.tw/chkao/	Genetics	199907	2	30	0	FALSE	FALSE	3	Teasdale RD
10400928	http://www.ebi.ac.uk/RHdb/index.html	Genome Res	199906	1	0	30	FALSE	TRUE	25	Jacob HJ
10400928	http://www.nih.gov/niams/scientific/ratgbase	Genome Res	199906	1	30	0	FALSE	TRUE	25	Jacob HJ
10400928	http://ratmap.gen.gu.se	Genome Res	199906	2	0	30	FALSE	TRUE	25	Jacob HJ
10400928	http://goliath.ifrc.mcw.edu/LGR/index.html	Genome Res	199906	1	0	30	FALSE	TRUE	25	Jacob HJ
10400928	http://curatools.curagen.com/ratmap	Genome Res	199906	1	0	30	FALSE	TRUE	25	Jacob HJ
10404622	http://genome.genetique.uvsq.fr/Pyramids	Comput Chem	199906	1	0	30	FALSE	FALSE	4	Risler JL
10404622	http://www.gene-it.com	Comput Chem	199906	1	30	0	FALSE	FALSE	4	Risler JL
10407783	http://www.mcgill.ca/	J Inherit Metab Dis	199906	1	30	0	TRUE	TRUE	2	Nowacki PM
10407783	http://www.uwcm.ac.uk/uwcm/mg/hgmd0.html	J Inherit Metab Dis	199906	1	0	30	TRUE	TRUE	2	Nowacki PM
10407783	http://www2.ebi.ac.uk/mutations/	J Inherit Metab Dis	199906	1	0	30	TRUE	TRUE	2	Nowacki PM
10407783	http://www.ncbi.nlm.nih.gov/Omim.html	J Inherit Metab Dis	199906	1	0	30	TRUE	TRUE	2	Nowacki PM
10409428	http://hembase.niddk.nih.gov	Genomics	199907	2	30	0	FALSE	FALSE	4	Miller JL
10413822	http://sos.inf.ethz.ch	Schweiz Med Wochenschr	199906	2	0	30	FALSE	TRUE	8	Haller U
10415257	http://www.univie.ac.at/radio/radio.html	Eur Radiol	199900	1	0	30	FALSE	TRUE	6	Herold CJ
10418155	http://www.fiu.edu/-stoddard/electricfish.html	J Comp Physiol A	199906	1	0	30	FALSE	FALSE	3	Assad C
10421496	ftp://ftp.toulouse.inra.fr./pub/esther	Chem Biol Interact	199905	1	0	30	FALSE	FALSE	3
10421524	http://motif.stanford.edu/ematrix	J Comput Biol	199900	2	0	30	FALSE	FALSE	3	Brutlag DL
10423149	http://www.androclus.vet.uu.nl/spotter/spotter.htm	J Gen Virol	199907	1	0	30	TRUE	FALSE	7	de Groot RJ
10421768	http://potency.berkeley.edu	Environ Health Perspect	199908	3	30	0	FALSE	TRUE	4	Rohrbach L
10427967	http://www.med.uni-muenchen.de/biochemie/zachau/kappa.htm	Eur J Immunol	199907	2	0	30	FALSE	FALSE	10	Zachau HG
10429499	http://www.dog.org	Ophthalmologe	199906	1	30	0	FALSE	TRUE	2	Kammann J
10432775	http://www.mhiz.unizh.ch/Paracelsus.html	Gesnerus	199900	1	0	30	FALSE	FALSE	1	Gantenbein UL
10438601	http://web.wi.mit.edu/kim	J Mol Biol	199907	1	0	30	FALSE	FALSE	3	Kim PS
10445780	http://www.asra.com	Reg Anesth Pain Med	199907	3	30	0	FALSE	FALSE	3	Sheplock GJ
10447253	http://www.iarc.fr/p53/homepage	Hum Mutat	199900	1	0	30	FALSE	TRUE	4	Hainaut P
10444337	http://www.infobiogen.fr/	Mol Genet Metab	199908	1	0	30	FALSE	TRUE	4	Frezal J
10448692	http://mapping.rad.usf.edu	Surg Oncol Clin N Am	199907	1	0	30	FALSE	TRUE	3	Reintgen DS
10390524	http://www.genetique.uvsq.fr/afc.html	Nucleic Acids Res	199907	1	0	30	FALSE	FALSE	5	Risler JL
10451782	http://www.fda.gov	Clin Pharmacokinet	199907	17	30	0	FALSE	FALSE	12	Ette EI
10461791	http://www.psicologia.net	Technol Health Care	199900	3	29	1	FALSE	FALSE	17	Vincelli F
10461208	http://www.jax.org/tbase/	Trends Genet	199909	1	0	30	FALSE	FALSE	1	Anagnostopoulos AV
10468152	http://moon.ouhsc.edu/jgeorge	Curr Opin Hematol	199909	1	30	0	FALSE	TRUE	4	George JN
10469822	http://o2.db.uoa.gr/PRED-TMR2	Protein Eng	199908	1	0	30	TRUE	TRUE	2	Hamodrakas SJ
10487860	http://www.bork.embl-heidelberg.de/CELL_LOC/CELL_LOC.html	Bioinformatics	199907	1	0	30	TRUE	TRUE	2	Bork P
10487861	http://www.ncbi.nlm.nih.gov/Entrez/Genome/org.html	Bioinformatics	199907	1	0	30	TRUE	FALSE	3	Ostell JA
10487862	http://impact.nihs.go.jp/RDB.html	Bioinformatics	199907	1	0	30	TRUE	TRUE	3	Kaminuma T
10487864	ftp://beagle.colorado.edu/pub/consensus	Bioinformatics	199907	1	0	30	FALSE	FALSE	2
10487866	http://wwwmgs.bionet.nsc.ru/system/BDNAvideo/	Bioinformatics	199907	1	0	30	TRUE	TRUE	5	Kolchanov NA
10487866	http://wwwmgs.bionet.nsc.ru/Programs/bDNA/NA_bDNA.htm/	Bioinformatics	199907	1	0	30	TRUE	TRUE	5	Kolchanov NA
10487866	http://wwwmgs.bionet.nsc.ru/mgs/links/mirrors.html	Bioinformatics	199907	2	8	22	TRUE	TRUE	5	Kolchanov NA
10487868	http://cgsigma.cshl.org/jian	Bioinformatics	199907	1	0	30	TRUE	TRUE	2	Zhang MQ
10487869	http://www.itba.mi.cnr.it/tradat	Bioinformatics	199907	1	0	30	TRUE	TRUE	3	Rogozin IB
10487870	http://www.hgc.ims.u-tokyo.ac.jp/service/tooldoc/TFBIND	Bioinformatics	199907	1	30	0	TRUE	TRUE	2	Takagi T
10487871	http://wwwmgs.bionet.nsc.ru/Dbases/MATRIX/	Bioinformatics	199907	1	0	30	TRUE	TRUE	7	Overton GC
10487871	http://www.cbil.upenn.edu/mgs/systems/consfreq/	Bioinformatics	199907	2	0	30	TRUE	TRUE	7	Overton GC
10487872	http://www.mgs.bionet.nsc.ru/Systems/RegScan	Bioinformatics	199907	1	0	30	TRUE	FALSE	6	Frolov AS
10487872	http://www.cbil.upenn.edu/mgs/systems/regscan/	Bioinformatics	199907	1	0	30	TRUE	FALSE	6	Frolov AS
10487873	http://wwwmgs.bionet.nsc.ru/systems/BDNAVideo/	Bioinformatics	199907	1	0	30	TRUE	TRUE	6	Kolchanov NA
10487875	http://wwwmgs.bionet.nsc.ru/systems/Activity/	Bioinformatics	199907	2	0	30	TRUE	TRUE	7	Overton GC
10487875	http://www.cbil.upenn.edu/mgs/systems/activity/	Bioinformatics	199907	1	0	30	TRUE	TRUE	7	Overton GC
10487876	http://wwwmgs.bionet.nsc.ru/programs/acts2/mo_mRNA.htm	Bioinformatics	199907	1	0	30	TRUE	TRUE	5	Kolchanov NA
10487876	http://wwwmgs.bionet.nsc.ru/programs/acts2/di_mRNA.htm	Bioinformatics	199907	1	0	30	TRUE	TRUE	5	Kolchanov NA
10487876	http://wwwmgs.bionet.nsc.ru/programs/acts2/ma_mRNA.htm	Bioinformatics	199907	1	0	30	TRUE	TRUE	5	Kolchanov NA
10487876	http://wwwmgs.bionet.nsc.ru/systems/LeaderRNA/	Bioinformatics	199907	1	0	30	TRUE	TRUE	5	Kolchanov NA
10487825	http://www.amjpathol.org	Am J Pathol	199909	1	29	1	FALSE	FALSE	19	Zhu Y
10487825	http://www.helsinki.fi/	Am J Pathol	199909	1	30	0	FALSE	FALSE	19	Zhu Y
10491781	http://www.occuphealth.fi/tt/bio/guide346	Int Arch Occup Environ Health	199907	1	0	30	FALSE	FALSE	1	Kiilunen M
10493121	http://www.kazusa.or.jp/tech/sazuka/cyano/proteome.html	Electrophoresis	199908	1	0	30	FALSE	TRUE	3	Ohara O
10493132	http://www.ibgc.u-bordeaux2.fr/YPM	Electrophoresis	199908	3	30	0	FALSE	TRUE	9	Boucherie H
10495812	http://www.olemiss.edu/PsychExps	Behav Res Methods Instrum Comput	199905	1	0	30	FALSE	FALSE	3	Tew MD
10495813	http://www.moddrc.com	Behav Res Methods Instrum Comput	199905	1	0	30	FALSE	FALSE	4	Calkins CF
10495841	http://cogito.hamilton.edu/tutorial/	Behav Res Methods Instrum Comput	199902	1	0	30	FALSE	FALSE	2	Vaughan J
10497036	http://www.embl-heidelberg.de/beisenha/gpi/gpi_p	J Mol Biol	199909	1	0	30	TRUE	TRUE	3	Eisenhaber F
10498773	http://mako.cgl.ucsf.edu/babbittlab/	Bioinformatics	199909	1	0	30	TRUE	TRUE	2	Babbitt PC
10498774	http://www.bioinf.mdc-berlin.de/unter2.html	Bioinformatics	199909	1	0	30	TRUE	TRUE	4	Reich JG
10498775	http://websites.ntl.com/	Bioinformatics	199909	1	0	30	TRUE	FALSE	3	Selkov E
10498778	http://molbio.nmsu.edu:81	Bioinformatics	199909	1	0	30	TRUE	TRUE	2	O'Connell M
10498779	http://www.dkfz-heidelberg.de/spec/	Bioinformatics	199909	1	0	30	TRUE	FALSE	3	von der Lieth CW
10498779	http://www.dkfz-heidelberg.de/spec/sweet2/doc/input/sba_example.html	Bioinformatics	199909	1	0	30	TRUE	FALSE	3	von der Lieth CW
10498780	http://www.cbs.dtu.dk/services/MatrixPlot	Bioinformatics	199909	1	30	0	TRUE	FALSE	4	Brunak S
10498781	ftp://ftp.ebi.ac.uk/pub/software/swissprot/	Bioinformatics	199909	2	30	0	FALSE	FALSE	3
10498782	http://geta.life.uiuc.edu/	Bioinformatics	199909	1	0	30	TRUE	TRUE	1	Kyrpides NC
10498782	http://www.ebi.ac.uk/research/cgg/genomes.html	Bioinformatics	199909	1	0	30	TRUE	TRUE	1	Kyrpides NC
10501839	http://tagc.univ-mrs.fr/pub/vanin/	Immunogenetics	199910	1	30	0	FALSE	TRUE	3	Galland F
10502774	http://www.d-lohmann.de/Rb/mutations.html	Hum Mutat	199900	2	30	0	FALSE	TRUE	1	Lohmann DR
10502780	http://www.angis.org.au/Databases/Heart	Hum Mutat	199900	1	0	30	FALSE	TRUE	4	Trent RJ
10507250	http://www.cdc.gov/y2k/y2kssurvey.htm	MMWR Morb Mortal Wkly Rep	199909	1	0	30	FALSE	FALSE	1
10509443	http://infoshare.library.pitt.edu/webspirs/webspirs.htm	Vet Hum Toxicol	199910	1	0	30	FALSE	FALSE	4	Aronis J
10509443	http://www.guaraldi.cs.colostate.edu:20	Vet Hum Toxicol	199910	1	0	30	FALSE	FALSE	4	Aronis J
10520596	http://www.vri.cz/wwwrflptext.htm	J Microbiol Methods	199910	1	27	3	TRUE	FALSE	7	Rychlik I
10518486	http://www.biologists.com/Development/movies/dev8623.html	Development	199911	1	0	30	FALSE	FALSE	3	Doe CQ
10518486	http://www.neuro.uoregon.edu/doelab/lineages/	Development	199911	1	30	0	FALSE	FALSE	3	Doe CQ
10547833	http://www.biotools.com	Methods Mol Biol	200000	1	30	0	TRUE	TRUE	3	Van Domselaar GH
10592167	http://www.oup.co.uk/nar/Volume_28/Issue_01/html/gkd115_gml.html	Nucleic Acids Res	200001	1	0	30	FALSE	TRUE	1	Baxevanis AD
10592169	http://www.ncbi.nlm.nih	Nucleic Acids Res	200001	2	0	30	FALSE	TRUE	8	Rapp BA
10592171	http://www.ebi.ac.uk/embl/index.html	Nucleic Acids Res	200001	1	30	0	TRUE	TRUE	7	Tuli MA
10592174	http://www.ncgr.org	Nucleic Acids Res	200001	1	30	0	FALSE	TRUE	9	Weller J
10592177	http://pir.georgetown.edu	Nucleic Acids Res	200001	6	30	0	FALSE	TRUE	14	Wu C
10592178	http://www.ebi.ac.uk/swissprot/	Nucleic Acids Res	200001	2	30	0	FALSE	TRUE	2	Apweiler R
10592181	http://bmb.med.miami.edu/EcoGene/EcoWeb	Nucleic Acids Res	200001	1	0	30	FALSE	TRUE	1	Rudd KE
10592183	http://pbil.univ-lyon1.fr/emglib.html	Nucleic Acids Res	200001	1	0	30	FALSE	TRUE	3	Labedan B
10592184	http://www.kazusa.or.jp:8080/cyano/	Nucleic Acids Res	200001	1	0	30	TRUE	TRUE	3	Tabata S
10592185	http://www.proteome.com/databases/index.html	Nucleic Acids Res	200001	1	30	0	FALSE	TRUE	14	Garrels JI
10592187	http://ycmi.med.yale.edu/ygac/triples.htm	Nucleic Acids Res	200001	1	0	30	FALSE	TRUE	6	Snyder M
10592188	http://www.embl-heidelberg.de/ExternalInfo/seraphin/yidb.html	Nucleic Acids Res	200001	1	0	30	FALSE	TRUE	2	SÃ©raphin B
10592189	http://www.ncgr.org/pgi	Nucleic Acids Res	200001	1	0	30	TRUE	TRUE	8	Sobral B
10592190	http://www.cse.ucsc.edu/	Nucleic Acids Res	200001	2	30	0	FALSE	TRUE	2	Zahler AM
10592191	http://zmdb.iastate.edu	Nucleic Acids Res	200001	2	0	30	FALSE	TRUE	5	Walbot V
10592192	http://www.dna.affrc.go.jp:82/giot/INE	Nucleic Acids Res	200001	1	0	30	FALSE	TRUE	7	Sasaki T
10592192	http://www.staff.or.jp/giot/INE.html	Nucleic Acids Res	200001	1	30	0	FALSE	TRUE	7	Sasaki T
10592193	http://baggage.stanford.edu/group/arabprotein/	Nucleic Acids Res	200001	1	0	30	FALSE	TRUE	3	Davis RW
10592194	http://synteny.nott.ac.uk/	Nucleic Acids Res	200001	1	0	30	TRUE	TRUE	16	Waugh R
10592197	http://www.informatics.jax.org/menus/expression_menu.shtm	Nucleic Acids Res	200001	1	0	30	TRUE	TRUE	4	Richardson JE
10592199	http://wit.mcs.anl.gov/WIT2/	Nucleic Acids Res	200001	1	0	30	TRUE	TRUE	9	Selkov E
10592200	http://www.ncbi.nlm.nih.gov/LocusLink/	Nucleic Acids Res	200001	4	0	30	FALSE	FALSE	4	Pruitt KD
10592201	http://www.tigr.org/tdb/humgen/bac_end_search/bac_end_intro.html	Nucleic Acids Res	200001	1	30	0	FALSE	TRUE	1	Zhao S
10592202	http://www.genome.ad.jp/magest/	Nucleic Acids Res	200001	3	0	30	FALSE	TRUE	5	Makabe KW
10592203	http://bodymap.ims.u-tokyo.ac.jp	Nucleic Acids Res	200001	2	0	30	FALSE	TRUE	4	Okubo K
10592204	http://www.dkfz-heidelberg.de/abt0135/axeldb.htm	Nucleic Acids Res	200001	2	30	0	FALSE	TRUE	5	Niehrs C
10592205	http://www.tigr.org/tdb/tdb.html	Nucleic Acids Res	200001	1	30	0	FALSE	FALSE	5	Upton J
10592207	http://www3.ebi.ac.uk/Research/Mitbase/mitbase.pl	Nucleic Acids Res	200001	1	0	30	FALSE	TRUE	22	Saccone C
10592208	http://bio-www.ba.cnr.it:8000/srs6/	Nucleic Acids Res	200001	3	0	30	FALSE	TRUE	4	Attimonelli M
10592209	http://www.mips.biochem.mpg.de/proj/medgen/mitop/	Nucleic Acids Res	200001	1	0	30	FALSE	TRUE	12	Meitinger T
10592212	http://rose.man/poznan.pl/5SData/index.html	Nucleic Acids Res	200001	1	0	30	FALSE	TRUE	4	Erdmann VA
10592213	http://www.indiana.edu/tmrna	Nucleic Acids Res	200001	1	0	30	FALSE	FALSE	1	Williams KP
10592214	http://www.ag.auburn.edu/mirror/tmRDB/	Nucleic Acids Res	200001	4	30	0	FALSE	TRUE	2	Wower J
10592215	http://www.medkem.gu.se/dbs/SRPDB/SRPDB.html	Nucleic Acids Res	200001	2	0	30	FALSE	TRUE	2	Samuelsson T
10592216	http://rdp.cme.msu.edu/	Nucleic Acids Res	200001	8	30	0	FALSE	TRUE	12	Tiedje JM
10592218	http://rrna.uia.ac.be/lsu/	Nucleic Acids Res	200001	2	0	30	FALSE	TRUE	5	De Wachter R
10592220	http://nutmeg.bio.indiana.edu/intron/index.html	Nucleic Acids Res	200001	1	0	30	FALSE	TRUE	2	Palmer JD
10592221	http://mcb.harvard.edu/gilbert/EID	Nucleic Acids Res	200001	1	0	30	FALSE	TRUE	4	Gilbert W
10592222	http://intron.bic.nus.edu.sg/exint/exint.html	Nucleic Acids Res	200001	1	0	30	FALSE	TRUE	4	de Souza SJ
10592223	http://bigarea.area.ba.cnr.it:8000/EmbIT/UTRHome/	Nucleic Acids Res	200001	1	0	30	FALSE	TRUE	7	Saccone C
10592226	http://wwwmgs.bionet.nsc.ru/mgs/systems/selex/	Nucleic Acids Res	200001	2	8	22	FALSE	TRUE	7	Kolchanov NA
10592227	http://pir.georgetown.edu/pirwww/dbinfo/resid.html	Nucleic Acids Res	200001	3	0	30	FALSE	TRUE	1	Garavelli JS
10592229	http://immuno.bme.nwu.edu	Nucleic Acids Res	200001	2	0	30	FALSE	TRUE	2	Wu TT
10592230	http://imgt.cines	Nucleic Acids Res	200001	3	0	30	FALSE	TRUE	12	Lefranc MP
10592230	http://imgt.cines.fr:8104/textes/IMGTindex.html	Nucleic Acids Res	200001	1	0	30	FALSE	TRUE	12	Lefranc MP
10592231	http://sdmc.krdl.org.sg:8080/fimm	Nucleic Acids Res	200001	2	0	30	FALSE	TRUE	5	Brusic V
10592232	http://www.bioinf.man.ac.uk/dbbrowser/PRINTS/	Nucleic Acids Res	200001	3	30	0	FALSE	TRUE	8	Wright W
10592234	http://SMART.embl-heidelberg.de	Nucleic Acids Res	200001	3	30	0	FALSE	TRUE	5	Bork P
10592235	http://www.rcsb.org/pdb/	Nucleic Acids Res	200001	10	30	0	FALSE	FALSE	8	Bourne PE
10592236	http://www.ncbi.nlm.nih.gov/Entrez/structure.html	Nucleic Acids Res	200001	2	0	30	FALSE	TRUE	7	Bryant SH
10592238	http://guitar.rockefeller.edu/modbase/	Nucleic Acids Res	200001	2	0	30	FALSE	TRUE	6	Sali A
10592239	http://astral.stanford.edu/	Nucleic Acids Res	200001	3	0	30	FALSE	TRUE	3	Levitt M
10592241	http://www.icgeb.trieste.it/sbase/and	Nucleic Acids Res	200001	1	0	30	FALSE	TRUE	5	Pongor S
10592244	http://www.dkfz-heidelberg.de/tbi/services/cluster/systersform	Nucleic Acids Res	200001	1	0	30	FALSE	TRUE	3	Vingron M
10592245	http://pir.georgetown.edu/gfserver/proclass.html	Nucleic Acids Res	200001	1	0	30	FALSE	TRUE	3	Wu CH
10592249	http://dip.doe-mbi.ucla.edu	Nucleic Acids Res	200001	5	30	0	FALSE	TRUE	6	Eisenberg D
10592250	http://www.kazusa.or.jp/codon/	Nucleic Acids Res	200001	2	30	0	FALSE	TRUE	3	Ikemura T
10592251	http://biochem.otago.ac.nz/Transterm/	Nucleic Acids Res	200001	1	0	30	FALSE	TRUE	5	Brown CM
10592253	http://wwwmgs.bionet.nsc.ru/mgs/dbases/trrd4/	Nucleic Acids Res	200001	1	8	22	FALSE	TRUE	16	Overton GC
10592255	http://www.expasy.ch/enzyme/	Nucleic Acids Res	200001	1	30	0	FALSE	TRUE	1	Bairoch A
10592256	http://rebase.neb.com	Nucleic Acids Res	200001	4	30	0	FALSE	TRUE	2	Macelis D
10592258	http://compel.bionet.nsc.ru/	Nucleic Acids Res	200001	1	0	30	FALSE	TRUE	5	Kel AE
10592258	http://compel.bionet.nsc.ru/FunSite.html	Nucleic Acids Res	200001	1	0	30	FALSE	TRUE	5	Kel AE
10592265	http://www.columbia.edu/ej67/dbhome.htm	Nucleic Acids Res	200001	1	0	30	FALSE	TRUE	2	Jankowsky A
10592266	http://wit.mcs.anl.gov/WIT2/Sentra/	Nucleic Acids Res	200001	1	0	30	FALSE	TRUE	3	Maltsev N
10592267	http://www.iephb.nw.ru/hoxpro	Nucleic Acids Res	200001	2	30	0	FALSE	TRUE	3	Reinitz J
10592267	http://www.mssm.edu/molbio/hoxpro	Nucleic Acids Res	200001	1	30	0	FALSE	TRUE	3	Reinitz J
10592268	http://ycmi.med.yale.edu/senselab/ordb/	Nucleic Acids Res	200001	1	0	30	FALSE	TRUE	5	Shepherd GM
10592272	http://www.ncbi.nlm.nih.gov/SNP	Nucleic Acids Res	200001	12	30	0	FALSE	TRUE	4	Sherry ST
10592272	ftp://ncbi.nlm.nih.gov/snp/	Nucleic Acids Res	200001	2	0	30	FALSE	FALSE	4
10592273	http://hgbase.cgr.ki.se	Nucleic Acids Res	200001	3	0	30	FALSE	TRUE	8	Ortigao F
10592274	http://info.med.yale.edu/genetics/kkidd	Nucleic Acids Res	200001	2	30	0	FALSE	TRUE	6	Kidd KK
10592276	http://www.uta.fi/imt/bioinfo/KinMutBase/	Nucleic Acids Res	200001	1	30	0	FALSE	TRUE	3	Vihinen M
10592278	http://www.genome.ad.jp/aaindex/	Nucleic Acids Res	200001	1	30	0	FALSE	TRUE	2	Kanehisa M
10592279	http://prion.bchs.uh.edu/	Nucleic Acids Res	200001	1	0	30	FALSE	TRUE	4	Fox GE
10592280	http://www.labmed.umn.edu/umbbd/	Nucleic Acids Res	200001	1	0	30	FALSE	TRUE	3	Wackett LP
10592281	ftp://kegg.genome.ad.jp/molecules/ligand/	Nucleic Acids Res	200001	1	0	30	FALSE	FALSE	3
10627259	http://www.annals.org	Ann Intern Med	200001	4	30	0	FALSE	FALSE	1	Davidoff F
10612825	http://ncbi.nlm.nih.gov/SNP/	Hum Mutat	200000	1	30	0	FALSE	TRUE	3	Sirotkin K
10618165	http://www.uni-marburg.de/mpi/movies/mitochondria/mitochondria.html	Cell Motil Cytoskeleton	200001	1	0	30	FALSE	FALSE	2	Fischer R
10628457	http://www.macnet.or.jp/jsrt2/cdrom_nodules.html	AJR Am J Roentgenol	200001	1	0	30	FALSE	TRUE	10	Doi K
10628965	http://www.unisi.it/ricerca/dip/bio_evol/sitomlikely/mlikely.html	Genetics	200001	1	0	30	TRUE	FALSE	1	Robbins LG
10521537	http://www.cbs.dtu.dk/services/DictyOGlyc/	Glycobiology	199910	1	30	0	FALSE	TRUE	6	Hansen J
10523527	http://genomics.med.upenn.edu/genmapdb	Genome Res	199910	2	0	30	FALSE	TRUE	8	Bruzel A
10526348	http://www.sanger.ac.uk/	Proteins	199900	5	30	0	FALSE	FALSE	1	Hubbard TJ
10526349	http://PredictionCenter.llnl.gov	Proteins	199900	3	30	0	FALSE	FALSE	4	Fidelis K
10526352	http://www-cryst.bioc.cam.ac.uk/	Proteins	199900	2	30	0	FALSE	TRUE	15	Mizuguchi K
10526355	http://PredictionCenter.llnl.gov/casp3/	Proteins	199900	1	0	30	FALSE	FALSE	3	Fidelis K
10526366	http://www.bioinformatics.danforthcenter.org/CASP3	Proteins	199900	1	0	30	TRUE	TRUE	5	Skolnick J
10558550	http://www.hrsa.dhhs.gov/	Fed Regist	199904	1	0	30	FALSE	FALSE	0
10558574	http://www.hcfa.gov	Fed Regist	199906	1	0	30	TRUE	FALSE	0
15847374	http://telepath.patho.unibas.ch	Rom J Morphol Embryol	199900	4	30	0	FALSE	TRUE	4	Oehmann A
15847374	http://www.pathology-online.org	Rom J Morphol Embryol	199900	2	30	0	FALSE	TRUE	4	Oehmann A
16158355	http://www.DitropanXL.com	IDrugs	199904	1	29	1	FALSE	FALSE	1	Kamali F
16985778	http://www.uroweb.org	Rev Urol	199900	18	30	0	FALSE	FALSE	1	Landry A
10638468	http://epen.kumc.edu	JPEN J Parenter Enteral Nutr	200001	1	30	0	TRUE	TRUE	1	Schloerb PR
10641039	http://copan.cifn.unam.mx/Computational_Biology/yeast-tools	Yeast	200001	1	0	30	TRUE	FALSE	3	Collado-Vides J
10641039	http://www.ucmb.ulb.ac.be/bioinformatics/rsa-tools/	Yeast	200001	1	0	30	TRUE	FALSE	3	Collado-Vides J
10645958	http://www.zod.wau.nl/vf/research/chicken/frame_chicken.html	Genome Res	200001	1	0	30	FALSE	FALSE	15	Vignal A
10645958	http://poultry.mph.msu.edu/	Genome Res	200001	1	0	30	FALSE	FALSE	15	Vignal A
10666443	http://genome.imb-jena.de/methtools/	Nucleic Acids Res	200003	1	30	0	TRUE	FALSE	4	Rosenthal A
10674600	http://www.sisporto.med.up.pt	Obstet Gynecol	200002	1	30	0	FALSE	FALSE	4	Bernardes J
10673812	http://www.uwindsor.ca/breast.study/quest.htm	Comput Nurs	200001	1	0	30	FALSE	FALSE	4	Dumala R
10674190	http://www.dml.georgetown.edu/depts/ph	Child Adolesc Psychiatr Clin N Am	200001	1	0	30	FALSE	FALSE	2	Oesterheld JR
10674190	http://www.accp.com/p450.html	Child Adolesc Psychiatr Clin N Am	200001	1	30	0	FALSE	FALSE	2	Oesterheld JR
10674190	http://www.mhc.com/Cytochromes/	Child Adolesc Psychiatr Clin N Am	200001	1	30	0	FALSE	FALSE	2	Oesterheld JR
10674190	http://www.tthhivclinic.com/interactions.htm	Child Adolesc Psychiatr Clin N Am	200001	1	0	30	FALSE	FALSE	2	Oesterheld JR
10674190	http://www.fda.gov/oashi/aids/pitabv	Child Adolesc Psychiatr Clin N Am	200001	1	0	30	FALSE	FALSE	2	Oesterheld JR
10674190	http://www.hopkins-aids.edu/geneva/hilites_f	Child Adolesc Psychiatr Clin N Am	200001	1	0	30	FALSE	FALSE	2	Oesterheld JR
10677292	http://engelman.csb.yale.edu/tmstat	J Mol Biol	200002	1	0	30	FALSE	TRUE	3	Engelman DM
10677292	http://bioinfo.mbb.yale.edu/tmstat	J Mol Biol	200002	1	30	0	FALSE	TRUE	3	Engelman DM
10677432	http://www.canr.msu.edu/lgc	Plant Physiol	200002	1	0	30	FALSE	TRUE	3	Ohlrogge J
10679490	http://www.circresaha.org	Circ Res	200002	72	30	0	FALSE	FALSE	6	Otero K
10684697	http://www.endometrium.org	Gynecol Oncol	200003	3	30	0	FALSE	FALSE	1	Mutter GL
10698658	http://www.emsl.pnl.gov:2080/docs/collab	J Magn Reson	200003	1	0	30	TRUE	FALSE	6	Ellis PD
10703043	http://www.cocomac.org	Philos Trans R Soc Lond B Biol Sci	200001	2	30	0	FALSE	TRUE	3	KÃ¶tter R
10704282	http://www.biochem.kth.se/exproview/	Genomics	200002	1	0	30	TRUE	TRUE	4	Wennborg A
10704290	http://www.nottingham.ac.uk/pdzmgh/tm/livemap19q	Genomics	200002	1	0	30	FALSE	TRUE	5	Brook JD
10704319	http://bioinfo.mbb.yale.edu/alignCopyright	J Mol Biol	200003	1	0	30	FALSE	TRUE	3	Gerstein M
10708618	ftp://radiography.com/pub/Rad-data99.xls	Clin Radiol	200003	1	0	30	FALSE	FALSE	2
10712614	http://www.csm.biol.tsukuba.ac.jp/cDNAproject.html	Eur J Biochem	200003	3	0	30	FALSE	FALSE	3	Ochiai H
10707029	http://engpub1.bu.edu/-josephs	Proteins	200003	1	0	30	TRUE	FALSE	2	Weng Z
10713681	http://histology.nih.gov	Oncogene	200002	1	0	30	FALSE	FALSE	4	Hennighausen L
10718197	http://www.kazusa.or.jp/kaos/	DNA Res	200002	3	30	0	TRUE	TRUE	7	Tabata S
10706641	http://www.doe-mbi.ucla.edu/people/parag/PA_HOME/	Proc Natl Acad Sci U S A	200003	1	0	30	FALSE	TRUE	5	Eisenberg D
10719641	http://www.univ-tln.fr/	Comput Chem	200003	1	30	0	TRUE	TRUE	4	Antonini F
10721161	http://www.dgn.de	Z Arztl Fortbild Qualitatssich	200001	1	30	0	FALSE	FALSE	4	Flatten G
10720578	http://pbil.univ-lyon1.fr/databases/hobacgen.html	Genome Res	200003	1	30	0	FALSE	TRUE	3	Gouy M
10730598	http://domain/year/month-day	J Am Med Inform Assoc	200003	1	0	30	TRUE	FALSE	3	Markovitz BP
10731414	http://genomatix.gsf.de/cgi-bin/promoterinspector/promoterinspector.pl	J Mol Biol	200003	1	0	30	TRUE	FALSE	3	Werner T
10716711	http://www.pnas.org	Proc Natl Acad Sci U S A	200003	1	30	0	FALSE	FALSE	4	Woese CR
10741080	http://www.wramc.amedd.army.mil/departments/medicine/nephro/NEPHROLOGY/index.htm!	Mil Med	200003	1	0	30	FALSE	FALSE	1	Welch PG
10745114	http://www.math.usf.edu/	Biosystems	200002	1	30	0	FALSE	FALSE	2	Hughes WH
10751720	http://mailbox.univie.ac.at/christoph.helma/comet/	Mutat Res	200003	1	0	30	FALSE	FALSE	2	Uhl M
10756193	http://mfold2.wustl.edu/mfold/dna/for	Nucleic Acids Res	200005	1	0	30	TRUE	FALSE	3	SantaLucia J
10756193	http://jsl1.chem.wayne.edu/Hyther/hythermenu.html	Nucleic Acids Res	200005	1	0	30	TRUE	FALSE	3	SantaLucia J
10761259	http://www.ranzcr.edu.au	Australas Radiol	200002	1	30	0	FALSE	FALSE	3	Stuckey J
10768780	http://www.ssi.dk/publichealth/tbimmun	Electrophoresis	200003	2	0	30	FALSE	FALSE	7	Andersen P
10767712	http://amba.charite.de/telemic/	J Pathol	200005	1	29	1	TRUE	FALSE	4	SchlÃ¼ns K
10775657	http://www.biochem.ucl.ac.uk/bsm/dhs	Protein Eng	200003	2	30	0	FALSE	TRUE	5	Orengo CA
10779484	http://arep.med.harvard.edu/ExpressDB	Genome Res	200004	1	30	0	FALSE	TRUE	3	Church GM
10779491	http://genomic.sanger.ac.uk/gf	Genome Res	200004	1	0	30	TRUE	TRUE	2	Solovyev VV
10779500	http://bio.cse.psu.edu	Genome Res	200004	6	30	0	TRUE	FALSE	9	Miller W
10786388	http://www.emedicine.com	Ear Nose Throat J	200004	1	30	0	FALSE	FALSE	1	Meyers AD
10789897	http://www.notingham.ac.uk/environmentalmodelling/	Radiat Environ Biophys	200003	1	0	30	FALSE	FALSE	7	Howard BJ
10791153	http://www.ncbi.nlm.nih.gov/PubMed/clin	Dermatol Clin	200004	1	1	29	TRUE	TRUE	1	Bigby M
10790417	http://www.agron.missouri.edu/	Genetics	200005	3	30	0	FALSE	TRUE	2	Gerber S
10794680	http://www.fhs.mcmaster.ca/huizinga/	Am J Physiol Cell Physiol	200005	1	30	0	TRUE	TRUE	3	Huizinga JD
10795112	http://www.cdc.gov/ncidod/hip/Dialysis/dialysis.htm	Semin Dial	200003	1	30	0	FALSE	FALSE	1	Tokars JI
10795339	http://www.musc.edu/voiteo/ftp/	Risk Anal	200002	1	0	30	FALSE	FALSE	2	Schwacke LH
10796656	http://www.controlled-trials.com/	Cochrane Database Syst Rev	200000	297	30	0	FALSE	TRUE	2	Laugharne R
10798273	http://echo.ma.uni-heidelberg.de	Z Kardiol	200003	2	0	30	TRUE	FALSE	12	Erbel R
10802914	http://www.nlm.nih.gov/pubs/factsheets/nlm	Arch Esp Urol	200003	1	0	30	FALSE	TRUE	3	GonzÃ¡lez FernÃ¡ndez MM
10802963	http://mayday.coh.org	J Palliat Care	200000	1	30	0	FALSE	FALSE	4	Juarez G
10805230	http://www.usda.gov/nass/pubs/hisdata.htm	Sci Total Environ	200004	1	0	30	FALSE	FALSE	4	Stensland GJ
10802200	http://www.nr.no/familias	Forensic Sci Int	200005	1	0	30	FALSE	FALSE	4	Stenersen M
10751684	http://sphinx.rug.ac.be:8080	J Biotechnol	200003	1	0	30	FALSE	TRUE	5	RouzÃ© P
10819328	http://www.kazusa.or.jp/en/plant/lotus/EST/	DNA Res	200004	2	30	0	FALSE	TRUE	4	Tabata S
10827468	http://www.onjoph.com/deutsch/live.html	Ophthalmologe	200004	1	0	30	TRUE	FALSE	5	Kuchenbecker J
10827686	http://www.nursingmanagement.com	Nurs Manage	200002	16	29	1	FALSE	FALSE	1	Austin S
10829215	http://www.worldortho.com	Instr Course Lect	200000	1	0	30	FALSE	FALSE	1	Huckstep RL
10829370	http://nww.doh.nhsweb.uk/commsnet	J Audiov Media Med	200003	1	0	30	FALSE	FALSE	1	England P
10833162	http://omie.med.jhmi.edu/bayes	J Am Med Inform Assoc	200005	1	0	30	TRUE	FALSE	2	Goodman SN
10835103	http://www.fccc.edu/research/labs/feng/linker.html	Protein Eng	200005	1	0	30	FALSE	FALSE	2	Feng JA
10835988	http://members.xoom.com/UCLAPAIN/	Pediatr Clin North Am	200006	1	0	30	FALSE	FALSE	3	Zeltzer LK
10835627	http://www.univie.ac.at/GeneEMAC	Nat Genet	200006	1	0	30	FALSE	TRUE	6	MÃ¼ller GB
10835646	http://www.tigr.org/tdb/tgi.html	Nat Genet	200006	1	30	0	TRUE	TRUE	6	Quackenbush J
10835412	http://www.stats.ox.ac.uk/	Genetics	200006	3	30	0	TRUE	FALSE	3	Donnelly P
10837278	http://www.preventivenutrition	Am J Clin Nutr	200006	1	0	30	FALSE	FALSE	3	Jobe A
10842729	http://chrg.inf.ethz.ch	Bioinformatics	200002	1	0	30	TRUE	FALSE	4	Bernardin L
10842730	http://cyrah.ebi.ac.uk:1111/Proj/Bio/SAT	Bioinformatics	200002	1	0	30	TRUE	TRUE	3	Chothia C
10842730	http://www.mrc-lmb.cam.ac.uk/genomes/SAT	Bioinformatics	200002	1	30	0	TRUE	TRUE	3	Chothia C
10842730	ftp://ftp.ebi.ac.uk/pub/contrib/jong/SAT	Bioinformatics	200002	1	0	30	FALSE	FALSE	3
10842731	http://barton.ebi.ac.uk/servers/protest.html	Bioinformatics	200002	1	0	30	TRUE	TRUE	4	Barton GJ
10842731	http://www.sanger.ac.uk/Software/Wise2	Bioinformatics	200002	1	30	0	TRUE	TRUE	4	Barton GJ
10842732	http://stash.mrc-lmb.cam.ac.uk/PDB_ISL/	Bioinformatics	200002	1	0	30	TRUE	TRUE	4	Park J
10842732	http://cyrah.ebi.ac.uk:1111/Serv/PDB_ISL/	Bioinformatics	200002	1	0	30	TRUE	TRUE	4	Park J
10842732	ftp://ftp.ebi.ac.uk/pub/contrib/jong/PDB_ISL/	Bioinformatics	200002	1	0	30	FALSE	FALSE	4
10842733	http://www.bmm.icnet.uk/servers/sawted	Bioinformatics	200002	1	0	30	TRUE	TRUE	3	Sternberg MJ
10842734	http://www.bioss.sari.ac.uk/frank/Genetics	Bioinformatics	200002	1	0	30	TRUE	FALSE	2	Wright F
10842735	http://homepages.uni-tuebingen.de/beitz/tse.html	Bioinformatics	200002	1	0	30	TRUE	FALSE	1	Beitz E
10842737	http://www.ai.uic.edu/software	Bioinformatics	200002	1	0	30	TRUE	FALSE	4	Kasif S
10842738	http://ndbserver.rutgers.edu/mmcif	Bioinformatics	200002	1	0	30	TRUE	FALSE	2	Bourne PE
10842739	http://www.hgc.inc.u-tokyo.ac.jp/service/tooldoc/KeX/intro.html	Bioinformatics	200002	1	0	30	TRUE	TRUE	3	Takagi T
10842740	http://www.hgsc.bcm.tms.edu/HTDB/	Bioinformatics	200002	1	0	30	TRUE	TRUE	4	Gibbs RA
10842741	http://www.isrec.isb-sib.ch/java/dotlet/Dotlet.html	Bioinformatics	200002	1	0	30	TRUE	FALSE	2	Pagni M
10842742	http://www.molbiol.saitama-u.ac.jp/%C3%B1aoki/Software.html	Bioinformatics	200002	1	0	30	TRUE	TRUE	1	Sato N
10842743	http://www.well.ox.ac.uk/asthma/GOLD	Bioinformatics	200002	2	0	30	TRUE	FALSE	2	Cookson WO
10843847	http://www.cbs.dtu.dk/services/GenomeAtlas/	J Mol Biol	200006	2	30	0	FALSE	FALSE	5	Ussery DW
10844713	http://www.jhsph.edu/Departments/Biostats/software.html	Stat Med	200006	1	0	30	TRUE	FALSE	2	Gray S
10851810	http://tremor-suppression.com	IEEE Trans Biomed Eng	200005	1	30	0	TRUE	FALSE	5	Arce GR
10851218	http://www.physionet.org	Circulation	200006	8	30	0	TRUE	TRUE	10	Stanley HE
10854412	http://bioinfo.mbb.yale.edu/genome/trees	Genome Res	200006	1	30	0	FALSE	FALSE	2	Gerstein M
10858242	http://www.genome.ou.edu/strep	Infect Immun	200007	1	0	30	FALSE	FALSE	7	De Azavedo JC
10977566	http://hiperttn.upv.es/hipercir	Stud Health Technol Inform	200000	1	30	0	TRUE	FALSE	4	Vidal A
10977532	http://www.sensable.com/	Stud Health Technol Inform	200000	1	30	0	TRUE	FALSE	2	Rydmark M
10977547	http://www.hitl.washington.edu/research/lss	Stud Health Technol Inform	200000	1	30	0	FALSE	FALSE	7	Sinanan M
10862518	http://www.gene.ucl.ac.uk/nomenclature/	Pharmacogenetics	200006	3	0	30	FALSE	FALSE	1	Nebert DW
10860659	http://udgenome.ags.udel.edu/chickest/chick.htm	Genomics	200006	1	0	30	FALSE	TRUE	4	Burnside J
10860659	http://www.chickest.udel.edu	Genomics	200006	2	30	0	FALSE	TRUE	4	Burnside J
10860755	http://www.bmm.icnet.uk/servers/3dpssm	J Mol Biol	200006	1	0	30	TRUE	TRUE	3	Sternberg MJ
10751377	http://;+www.spmed.uq.edu.au/CHPCPR/qu	Health Educ Res	200004	1	0	30	FALSE	FALSE	3	Balanda KP
10870958	http://www.ludwig.edu.au/jpsl/jpslhome.html	Electrophoresis	200005	2	1	29	FALSE	TRUE	6	Reid GE
10870964	http://www.ludwig.edu.au/jpsl/jpslhome	Electrophoresis	200005	1	1	29	FALSE	TRUE	3	Simpson RJ
10869013	http://gremlin1.zool.iastate.edu/cgi-bin/sp.cgiand	Bioinformatics	200003	1	0	30	TRUE	FALSE	3	Brendel V
10869013	http://gremlin1.zool.iastate.edu/cgi-bin/gs.cgi	Bioinformatics	200003	1	0	30	TRUE	FALSE	3	Brendel V
10869014	http://www.mrc-1mb.cam.ac.uk/pubseq/	Bioinformatics	200003	1	0	30	TRUE	FALSE	1	Lang DM
10869018	http://guitar.rockefeller.edu~andras/cyspred.html	Bioinformatics	200003	1	0	30	TRUE	FALSE	2	Simon I
10869021	http://pbil.ibcp.fr/NPSA	Bioinformatics	200003	1	30	0	TRUE	FALSE	4	DelÃ©age G
10869021	http://www.ibcp.fr/mpsa/	Bioinformatics	200003	1	30	0	TRUE	FALSE	4	DelÃ©age G
10869024	http://crisceb.area.na.cnr.it/angelo/PROTEIN_TOOLS/HELM/	Bioinformatics	200003	1	0	30	TRUE	FALSE	1	Facchiano AM
10869025	http://ng-dec1.gen.cam.ac.uk/info/index.htmland	Bioinformatics	200003	1	0	30	TRUE	FALSE	2	Goldman N
10869026	http://pbil.univ-lyon1.fr/software/rrtree.html	Bioinformatics	200003	1	30	0	TRUE	FALSE	2	Huchon D
10869027	http://mombasa.anthro.utah.edu/wooding/	Bioinformatics	200003	1	0	30	TRUE	FALSE	1	Wooding S
10869028	http://www.ust.hk/gaba	Bioinformatics	200004	1	0	30	TRUE	TRUE	3	Xue H
10869029	http://corba.ebi.ac.uk/EST/jesam/jesam	Bioinformatics	200004	1	0	30	TRUE	TRUE	2	Rodriguez-TomÃ© P
10869032	http://www.research.ibm.com/splash	Bioinformatics	200004	1	0	30	TRUE	TRUE	1	Califano A
10869033	http://wwwmgs.bionet.nsc.ru/mgs/programs/prof_pat/	Bioinformatics	200004	1	8	22	TRUE	TRUE	5	Yarigin AA
10869033	ftp:ftp://ftp.bionet.nsc.ru/pub/biology/vector/prof_pat/	Bioinformatics	200004	1	0	30	FALSE	FALSE	5
10869033	ftp://ftp.ebi.ac.uk/pub/databases/prof_pat/	Bioinformatics	200004	1	30	0	FALSE	FALSE	5
10869035	http://www.cdfd.org.in/dsmp.html	Bioinformatics	200004	3	0	30	TRUE	TRUE	3	Kumar GR
10869037	http://whitetail.bemidji.msus.edu/trexml/and	Bioinformatics	200004	1	0	30	TRUE	FALSE	5	Jermiin LS
10869037	http://jcsmr.anu.edu.au/dmm/humgen.html	Bioinformatics	200004	1	0	30	TRUE	FALSE	5	Jermiin LS
10869038	http://evolve.zoo.ox.ac.uk/software	Bioinformatics	200004	1	0	30	TRUE	FALSE	1	Rambaut A
10869039	http://www.hiv.lanl.gov/HYPERMUT/hypermut.html	Bioinformatics	200004	1	0	30	TRUE	FALSE	2	Korber BT
10869040	http://www.sanger.ac.uk/Users/mrp/java/ExpressionBrowser	Bioinformatics	200004	1	30	0	TRUE	FALSE	2	Hubbard TJ
10869041	http://globin.bio.warwick.ac.uk/psipred/	Bioinformatics	200004	1	0	30	TRUE	FALSE	3	Jones DT
10869042	http://www.albany.edu/gilmr/pubxml/	Bioinformatics	200004	1	0	30	TRUE	FALSE	1	Gilmour R
10869043	http://www.mathsource.com/cgi-bin/msitem?0209-30	Bioinformatics	200004	1	0	30	TRUE	FALSE	1	Manly KF
10870027	http://www.unvi-leipzeig	Eur J Endocrinol	200007	1	0	30	FALSE	FALSE	3	Balazs C
10869742	http://www.estro.be/	Radiother Oncol	200006	2	0	30	FALSE	FALSE	5	Svensson H
10871265	http://biotools.com	Bioinformatics	200005	1	30	0	TRUE	FALSE	3	Wishart DS
10871266	http://bigarea.area.ba.cnr.it:8000/EmbIT/Patsearch.html	Bioinformatics	200005	1	0	30	TRUE	FALSE	3	D'Souza M
10871268	http://cyrah.ebi.ac.uk:1111/Proj/Bio/RSDB	Bioinformatics	200005	1	0	30	TRUE	TRUE	4	Chothia C
10871268	ftp://ftp.ebi.ac.uk/pub/contrib/jong/RSDB/	Bioinformatics	200005	1	0	30	FALSE	FALSE	4
10871269	http://bioinfo.mshri.on.ca/BIND/asn-browser/	Bioinformatics	200005	1	0	30	TRUE	TRUE	2	Hogue CW
10871269	ftp://bioinfo.mshri.on.ca/pub/BIND/Spec/bind.asn	Bioinformatics	200005	1	0	30	FALSE	FALSE	2
10871270	http://itsa.ucsf.edu/	Bioinformatics	200005	1	0	30	TRUE	FALSE	4	Coffino P
10871271	http://bioinfo.weizmann.ac.il/GESTALT/	Bioinformatics	200005	1	0	30	TRUE	FALSE	2	Lancet D
10871272	http://athena.bioc.uvic.ca/genomes/index.html	Bioinformatics	200005	1	0	30	TRUE	TRUE	2	Upton C
10871273	http://taxonomy.zoology.gla.ac.uk/	Bioinformatics	200005	1	30	0	TRUE	FALSE	2	Page RD
10875169	http://wise.cgu.edu	Behav Res Methods Instrum Comput	200005	1	30	0	FALSE	FALSE	4	Aberson CL
10874297	http://data.mch.mcgill.ca/phexdb	Hum Mutat	200000	1	0	30	FALSE	TRUE	3	Tenenhouse HS
10877849	http://transport.physbio.mssm.edu/rbde/RbDe.html	Protein Eng	200006	1	0	30	FALSE	FALSE	3	Weinstein H
10879055	http://www.kuhp.kyoto-u.ac.jp/idennet	Nihon Rinsho	200006	1	30	0	FALSE	TRUE	2	Fujita J
10880746	http://sdb.bio.purdue.edu/fly/aimain/1aahome.htm	Exp Hematol	200006	1	0	30	FALSE	TRUE	2	Hume DA
10880746	http://flybase.bio.indiana.edu:82/	Exp Hematol	200006	1	0	30	FALSE	TRUE	2	Hume DA
10880746	http://tbase.jax.org/	Exp Hematol	200006	4	0	30	FALSE	TRUE	2	Hume DA
10890530	http://www.pgreen.ac.uk	Plant Mol Biol	200004	1	30	0	FALSE	FALSE	5	Mullineaux PM
10889950	http://www.anim.med.kyoto-u.ac.jp/	Exp Anim	200004	1	30	0	FALSE	FALSE	4	Serikawa T
10892812	http://www.ncl-india.org/trips	Protein Sci	200006	1	0	30	FALSE	TRUE	4	Gupta VS
10892299	http://www.vetpharm.unizh.ch	Schweiz Arch Tierheilkd	200006	2	30	0	FALSE	TRUE	4	NÃ¤geli H
10891285	http://www.cbs.dtu.dk/services/TargetP/	J Mol Biol	200007	1	30	0	FALSE	FALSE	4	von Heijne G
10891286	http://www.academicpress.com/jmb	J Mol Biol	200007	1	29	1	FALSE	FALSE	4	Kiehart DP
10891157	http://pubs.acs.org	J Org Chem	200007	2	30	0	FALSE	FALSE	1	Cornel VM
10894829	http://www.clinchem.org/content/vol46/issue7/	Clin Chem	200007	1	29	1	FALSE	FALSE	4	Young DS
10902606	http://bioinfo.weizmann.ac.il/cards/	Tissue Antigens	200006	2	0	30	FALSE	TRUE	3	Cambon-Thomsen A
10902606	http://cedar.genetics.soton.ac.uk/	Tissue Antigens	200006	1	30	0	FALSE	TRUE	3	Cambon-Thomsen A
10899740	http://imgt.cines.fr	Exp Clin Immunogenet	200000	42	0	30	FALSE	TRUE	2	Lefranc MP
10899154	ftp://ncbi.nlm.nih.gov/pub/sage	Genome Res	200007	1	0	30	FALSE	FALSE	7
10899807	http://www.turner-syndrome-us.org/	Ment Retard Dev Disabil Res Rev	200000	1	30	0	FALSE	FALSE	3	McCauley E
10902160	http://bibiserv.techfak.uni-bielefeld.de/gcb99/	Pac Symp Biocomput	200000	1	30	0	TRUE	TRUE	3	Clote P
10902172	http://www.cgl.ucsf.edu/chimera	Pac Symp Biocomput	200000	6	30	0	FALSE	FALSE	6	Klein TE
10902174	http://picasso.nmr.ucsf.edu/dek/ensemble	Pac Symp Biocomput	200000	1	0	30	FALSE	FALSE	1	Konerding DE
10902193	http://www.smi.stanford.edu/project/helix/PCArray	Pac Symp Biocomput	200000	1	30	0	FALSE	FALSE	3	Altman RB
10905453	http://www.engg.le.ac.uk//abrdata	Br J Audiol	200006	1	30	0	FALSE	TRUE	4	Cook JA
10905609	http://www.science.siu.edu/landplants/index.html	Philos Trans R Soc Lond B Biol Sci	200006	1	0	30	FALSE	FALSE	4	Garbary DJ
10907854	http://www.kazusa.or.jp/en/plant/porphyra/EST/	DNA Res	200006	1	30	0	TRUE	TRUE	6	Tabata S
10903175	http://www.biologists.com/Development/movies/dev4369.html	Development	200008	1	0	30	FALSE	FALSE	6	Shibata Y
10903297	http://www.evidence.org	West J Med	200007	1	30	0	FALSE	FALSE	1	Katzka DA
10907085	ftp://imtech.chd.nic.in/pub/com/fpmap/unix/	Biotechniques	200007	1	0	30	FALSE	FALSE	4
10907086	http://people.bu.edu/strehlow	Biotechniques	200007	1	30	0	TRUE	FALSE	1	Strehlow D
10909304	http://www.ebm.lib.ulg.ac.be/prostate/link_ebm.htm	Rev Med Liege	200004	1	30	0	FALSE	FALSE	2	Pasleau F
10909305	http://www.ebm.lib.ulg.ac.be/prostate/ebm.htm	Rev Med Liege	200004	1	30	0	FALSE	FALSE	2	Pasleau F
10911904	http://www3.ncbi.nlm.nih.gov/htbin-post/Omim/dispmim?175100	Ann N Y Acad Sci	200006	1	0	30	FALSE	FALSE	1	Ballhausen WG
10917875	http://bioinfo.ernet.in/www/avis/avis.html	J Microbiol Immunol Infect	200006	1	0	30	TRUE	TRUE	2	Naik PS
10908795	http://www.biochem.kth.se/multiscale/	J Biotechnol	200006	1	0	30	FALSE	TRUE	7	StÃ¥hl S
10919637	http://www.nottingham.ac.uk/pdzmgh/loh/	Cancer Res	200007	1	0	30	FALSE	FALSE	2	Hamshere MG
10913722	http://www.unibo.it/bioclin	Magn Reson Imaging	200006	1	0	30	TRUE	FALSE	6	Barbiroli B
10919828	http://www.cme.msu.edu/RDP/html/analyses	Appl Environ Microbiol	200008	1	0	30	FALSE	TRUE	4	Tiedje J
10925938	http://www.nlm.nih.com	Reg Anesth Pain Med	200007	1	0	30	FALSE	FALSE	1	Jahangir SM
10928573	http://www.anaesthetist.com/software/brain.htm	Mov Disord	200007	1	30	0	TRUE	FALSE	8	Hartung HP
10925219	http://www.pediatric.ecsur.org	Eur J Cardiothorac Surg	200008	1	0	30	FALSE	FALSE	5	Elliott MJ
10930750	http://www.mbl.edu/Giardia	FEMS Microbiol Lett	200008	1	0	30	FALSE	TRUE	15	Sogin ML
10930830	ftp://ftp.rcsb.org/pub/pdb/doc/newsletters/bnl/newsletter96jul/newslttr.txt	Acta Crystallogr D Biol Crystallogr	200007	1	0	30	FALSE	FALSE	7
10930830	ftp://ftp.rcsb.org/pub/pdb/doc/newsletters/bnl/newsletter96oct/newslttr.txt	Acta Crystallogr D Biol Crystallogr	200007	1	0	30	FALSE	FALSE	7
10935208	http://www.patents.ibm.com/boolquery	J Mol Graph Model	200002	1	30	0	FALSE	FALSE	1	Borson DB
10931902	http://www.genome.ou.edu/act.html	Microbiology	200008	3	30	0	FALSE	FALSE	4	Kilian M
10932192	http://www.gsf.de/ieg/groups/enu-mouse.html	Nat Genet	200008	1	0	30	FALSE	FALSE	37	Balling R
10939474	http://www-smbh.univ-paris13.fr/lbtp/index.htm	Electrophoresis	200007	1	0	30	FALSE	TRUE	10	Caron M
10934460	http://www.DHAC.com	Ophthalmic Epidemiol	200006	1	0	30	FALSE	FALSE	5	Ruiz RS
10936639	http://www.its.caltech.edu/	J Neurosci Methods	200006	1	30	0	TRUE	FALSE	2	Lester HA
10936644	http://www.utoronto.ca/respgrp/sim.htm	J Neurosci Methods	200006	1	0	30	FALSE	FALSE	1	Duffin J
10943431	http://recetox.chemi.muni.cz/	Cent Eur J Public Health	200007	1	0	30	FALSE	FALSE	1	Holoubek I
10945605	http://www.fau.edu/cmbb/publications/cancergenes	Cancer Res	200008	1	0	30	FALSE	TRUE	6	Narayanan R
10944964	http://www.allergen.info.pl	Pol Merkur Lekarski	200005	1	30	0	FALSE	FALSE	3	LigeziÅ„ski A
10944396	http://mmtsb.scripps.edu	Proteins	200010	1	0	30	FALSE	FALSE	5	Brooks CL
10931946	http://www.chgc.sh.cn/	Proc Natl Acad Sci U S A	200008	1	14	16	TRUE	TRUE	29	Chen JL
10949149	http://www.umh.ac.be/-biochim/proteomic.htm	Electrophoresis	200007	1	30	0	FALSE	TRUE	5	Falmagne P
10953656	http://www.leeds.ac.uk/acb	Vnitr Lek	200001	1	0	30	TRUE	FALSE	2	KlÃ­movÃ¡ N
10955416	http://medweb.uni-muenster.de/institute/epi/pamcomp/pamcomp.html	Epidemiology	200009	1	0	30	TRUE	FALSE	4	Straif K
10954414	http://www.biologists.com/JCS/movies/jcs1334.html	J Cell Sci	200009	1	0	30	FALSE	FALSE	3	Schulz I
10959677	http://rockefeller.univ-lyon1.fr/Anatomie-Lyon-Nord	Surg Radiol Anat	200000	1	0	30	FALSE	FALSE	5	Voiglio EJ
10958644	http://cgap.nci.nih.gov/GAI/	Genome Res	200008	1	30	0	FALSE	FALSE	6	Buetow KH
10965872	http://ovary.stanford.edu/	Endocrinology	200009	1	30	0	FALSE	TRUE	3	Hsueh AJ
10966289	http://www.nlm.nih.gov	Crit Care Med	200008	1	30	0	FALSE	TRUE	5	Bennett ED
10968769	http://ctb.ukans.edu	Public Health Rep	200003	1	0	30	FALSE	FALSE	6	Nagy G
10969801	http://www.nhgri.nih.gov/DIR/CGB/CR2000	Cancer Res	200008	1	0	30	FALSE	FALSE	10	Kallioniemi OP
10969808	http://sequence.aecom.yu.edu/genome/	Cancer Res	200008	2	0	30	FALSE	FALSE	3	Augenlicht LH
10966805	http://bioinfo.mbb.yale.edu/genome/localize	J Mol Biol	200008	1	30	0	FALSE	TRUE	2	Gerstein M
10970447	http://lisntweb.swan.ac.uk/cmgt/index.htm	Mutagenesis	200009	2	30	0	FALSE	TRUE	4	Parry JM
10972805	http://www.kazusa.or.jp/cyano/cyano	Mol Microbiol	200008	1	0	30	FALSE	FALSE	2	Joset F
10977075	http://www.biocomp.unibo.it	Proc Int Conf Intell Syst Mol Biol	200000	4	30	0	FALSE	FALSE	2	Casadio R
10982573	http://www.tobaccoarchives.com	Tob Control	200009	2	30	0	FALSE	FALSE	2	Chapman S
10986729	http://www.trich.org	Psychiatr Clin North Am	200009	1	30	0	FALSE	FALSE	4	Miguel EC
10986756	http://info.imsd.uni-mainz.de/K_Krebsregister	Zentralbl Neurochir	200000	1	0	30	FALSE	FALSE	3	Kaatsch P
10987069	http://www.pote.hu/mm/prezentacio/mkpres/mkpres.htm	Adv Exp Med Biol	200000	1	0	30	FALSE	FALSE	4	Granzier HL
11066229	http://www.educatingpatients.com	Health Data Manag	200003	1	30	0	FALSE	FALSE	1	McCormack J
10994641	http://www.nih.gov	Am J Reprod Immunol	200008	1	30	0	FALSE	FALSE	1	Vogel DL
10992424	http://www.mayo.edu/ppmovie/pp.html	J Urol	200010	1	0	30	FALSE	FALSE	7	Engen DE
10994563	http://www.cspt.es/ecltho	Med Clin (Barc)	200000	1	0	30	FALSE	TRUE	2	Bonfill X
10996372	http://ami.usc.edu/mddf/virtualmuscle	J Neurosci Methods	200009	1	0	30	TRUE	FALSE	3	Loeb GE
10998971	http://www.state.tn.us/health/	Tenn Med	200009	1	30	0	FALSE	FALSE	1	Jones TF
10998971	http://www.cdc.gov/ncidod/dbmd/foodnet	Tenn Med	200009	1	30	0	FALSE	FALSE	1	Jones TF
11007433	http://www.esacp.org/acp/2000/20-1/heintzmann.htm	Anal Cell Pathol	200000	1	30	0	FALSE	FALSE	3	Cremer C
11007434	http://www.esacp.org/acp/2000/20-1/aubele	Anal Cell Pathol	200000	1	30	0	FALSE	FALSE	7	Werner M
11007435	http://www.esacp.org/acp/2000/20-1/walch.htm	Anal Cell Pathol	200000	1	30	0	FALSE	FALSE	9	Werner M
11006218	http://www.ncbi.nlm.nih.gov/UniGene/	Invest Ophthalmol Vis Sci	200010	3	30	0	TRUE	FALSE	3	Danieli GA
11014398	http://www.hitL.washington.edu/projects/burn/	Clin J Pain	200009	1	30	0	FALSE	FALSE	3	Carrougher GJ
11014569	http://www.pathology.jhu.edu/prostate	Hum Pathol	200009	2	30	0	FALSE	FALSE	16	Epstein JI
11013447	http://www.casss.org	Hum Mutat	200010	1	30	0	FALSE	FALSE	2	Paalman MH
11016031	http://www.imp.uni-erlangen.de/e/research/cardio/	IEEE Eng Med Biol Mag	200009	1	0	30	FALSE	FALSE	3	Kalender WA
11018711	http://swift.embl-heidelberg.de/service/francois	Biochim Biophys Acta	200009	1	0	30	FALSE	FALSE	6	Rochette J
11018261	http://host45.maze.co.jp/vts/	Biochim Biophys Acta	200010	1	0	30	FALSE	TRUE	7	Saito T
11017085	http://www.bioinformatics.ucla.edu/snp	Nat Genet	200010	1	0	30	TRUE	FALSE	7	Lee CJ
11021912	http://pseudomonas.bit.uq.edu.au/	Microbiology	200010	1	0	30	TRUE	TRUE	6	Mattick JS
11021912	ftp://ftp.pseudomonas.com/data/pacontigs.121599	Microbiology	200010	1	0	30	FALSE	FALSE	6
11183293	http://www.cdc.gov/growthcharts	Adv Data	200006	5	30	0	FALSE	FALSE	10	Johnson CL
11029812	http://personal.bgsu.edu/stanton/r_crunch/r_crunch.zip	Behav Res Methods Instrum Comput	200008	1	0	30	FALSE	FALSE	1	Stanton JM
11029821	http://www.lpl.univ-aix.fr/nguyen/ematools.html	Behav Res Methods Instrum Comput	200008	1	0	30	FALSE	FALSE	1	Nguyen N
11183683	http://www.integratedreport.com	Healthc Leadersh Manag Rep	200004	1	30	0	FALSE	FALSE	1	Reeder L
11033590	http://clinicaltrials.gov/	Ann Intern Med	200010	303	30	0	TRUE	FALSE	1	McCray AT
11184082	http://www.va.gov/vlc	Hosp Peer Rev	200001	1	0	30	FALSE	FALSE	0
11044355	http://www.path.cam.ac.uk/	Br J Cancer	200011	1	30	0	FALSE	FALSE	10	Edwards PA
11052402	http://www.apua.org	Pediatr Infect Dis J	200010	1	30	0	FALSE	FALSE	1	Levy SB
11053266	ftp://linkage.rockefeller.edu/softeware/linkage/	Invest Ophthalmol Vis Sci	200011	1	0	30	FALSE	FALSE	8
11052901	http://ptwww.cchs.usyd.edu.au/pedro	Man Ther	200011	4	0	30	FALSE	TRUE	4	Moseley AM
11057034	http://ampat.amu.edu.pl	Folia Neuropathol	200000	1	30	0	TRUE	FALSE	3	Danilewicz M
11056479	http://www.codata.org/codata/tgreports/tg_reps.html	Bioessays	200011	1	0	30	FALSE	TRUE	1
11058972	http://cancernet.nci.nih.gov	Oncol Nurs Forum	200010	1	30	0	FALSE	FALSE	4	Gollop C
11058775	http://www.jenner.ac.uk/lipocalin.htm	Biochim Biophys Acta	200010	1	0	30	FALSE	FALSE	2	Flower DR
11058895	http://www.kuleuven.ac.be/med/cdg	Hum Mutat	200011	1	0	30	FALSE	TRUE	13	Winchester B
11071363	http://www.ncbi.nlm.nih.gov/CCAP/	Semin Hematol	200010	1	30	0	FALSE	TRUE	2	Ried T
11070001	http://www-binf.bio.uu.nl/	J Virol	200012	1	30	0	FALSE	FALSE	4	De Boer RJ
11070084	http://genes.mit.edu/GENSCAN.html	Proc Natl Acad Sci U S A	200011	1	30	0	FALSE	TRUE	79	Simpson AJ
11075910	http://bioinfo.mbb.yale.edu	J Mol Microbiol Biotechnol	200010	1	30	0	FALSE	FALSE	3	Gerstein M
11075924	http://ir2lcb.cnrs-mrs.fr/ABCdb/	J Mol Microbiol Biotechnol	200010	1	0	30	FALSE	TRUE	2	Fichant G
11076023	http://www.ebi.ac.uk/research/pfbp/	Biol Chem	200009	1	0	30	FALSE	TRUE	7	Wodak SJ
11074125	http://www.sanger.ac.uk/Software/Dotter/	Virus Res	200009	1	30	0	TRUE	TRUE	5	Harris NL
11084871	http://insertion.stanford.edu/melt.html	Biotechniques	200011	1	30	0	TRUE	FALSE	3	Oefner PJ
11185426	http://homepages.nyu.edu/~er26/toxicmind.html	Med Hypotheses	200010	1	0	30	FALSE	FALSE	1	Van Winkle E
11089912	http://www.kazusa.or.jp/en/plant/chlamy/EST/	DNA Res	200010	2	30	0	FALSE	TRUE	8	Tabata S
11095152	http://www.faw.uniulm.de/radmed/	Radiat Environ Biophys	200009	1	0	30	FALSE	TRUE	5	Fliedner TM
11095480	http://www.ncbi.nlm.nih.gov/omim	J Clin Endocrinol Metab	200011	10	30	0	FALSE	FALSE	9	Carney JA
11093151	http://www.med.uni-muenchen.de/	Eur J Immunol	200012	1	30	0	FALSE	FALSE	3	Zachau HG
11097821	http://nmr.imsb.au.dk	J Magn Reson	200012	1	0	30	TRUE	FALSE	3	Nielsen NC
11103275	http://cpf.jrc.it/smt/	Food Addit Contam	200010	2	0	30	TRUE	FALSE	4	Boenke A
11186809	http://www.nthameshealth.tpmde.ac.uk/rliu/ntrliu.htm	Health Libr Rev	200009	1	0	30	TRUE	TRUE	1	Rousseau N
11186809	http://www.waxinfo.com/	Health Libr Rev	200009	1	0	30	TRUE	TRUE	1	Rousseau N
11105510	http://www.challiance.org/cqaimh	Med Care Res Rev	200000	1	30	0	FALSE	FALSE	8	Chan J
11105611	http://www.evimed.ch	Praxis (Bern 1994)	200010	1	30	0	FALSE	FALSE	2	Steurer J
11108480	http://www.research.ibm.com/spat/	J Comput Biol	200000	1	0	30	TRUE	TRUE	4	Califano A
11095747	http://neuron.princeton.edu/	Proc Natl Acad Sci U S A	200012	1	0	30	FALSE	FALSE	2	Brody CD
11104521	http://www.faseb.org/ascb/meetings/am99/main99mtg.htm	Genome Biol	200000	1	0	30	FALSE	FALSE	1	Ridley A
11185582	http://telethon.bio.unipd.it/GETProfiles/heart	J Mol Cell Cardiol	200011	1	0	30	TRUE	FALSE	3	Danieli GA
11185582	http://telethon.bio.unipd.it/GETMaps/heart	J Mol Cell Cardiol	200011	1	24	6	TRUE	FALSE	3	Danieli GA
11112271	http://lamar.colostate.edu/	Anal Biochem	200012	1	30	0	TRUE	FALSE	2	Woody RW
11112293	http://fuzzy.iau.dtu.dk/aphasia.nsf	Brain Lang	200012	1	0	30	TRUE	TRUE	3	Graf von Keyserlingk D
11114494	http://www.keyinst.unizh.ch	Psychiatry Res	200012	1	0	30	TRUE	FALSE	3	Pascual-Marqui RD
11114494	http://www.bic.mni.mcgill.ca	Psychiatry Res	200012	1	30	0	TRUE	FALSE	3	Pascual-Marqui RD
11115009	http://www.shef.ac.uk/web/uni/projects/mshhp	J Adv Nurs	200011	1	0	30	TRUE	FALSE	1	Higginbottom GM
11116423	http://www.us.unimed.sintef.no/	Surg Endosc	200011	1	30	0	FALSE	FALSE	8	MÃ¥rvik R
11116094	http://www.iib.unsam.edu.ar/tcruzi.gss	Genome Res	200012	1	0	30	FALSE	TRUE	4	SÃ¡nchez DO
11116100	http://genetics.hpi.uni-hamburg.de/dt40.html	Genome Res	200012	2	0	30	FALSE	TRUE	8	Buerstedde JM
11120678	http://www.molgen.mpg.de/	Bioinformatics	200010	1	30	0	TRUE	FALSE	8	Radelof U
11120678	ftp://ftp.molgen.mpg.de/pub/mpimg/probe_design/	Bioinformatics	200010	1	0	30	FALSE	FALSE	8
11120679	http://www.cmbi.kun.nl/usage/	Bioinformatics	200010	1	0	30	TRUE	TRUE	11	van der Mee M
11120680	http://www.cs.columbia.edu/	Bioinformatics	200010	1	30	0	TRUE	FALSE	6	Haussler D
11120681	http://www.ebi.ac.uk/research/cgg/services/cast/	Bioinformatics	200010	1	0	30	TRUE	TRUE	8	Ouzounis CA
11120682	http://www.ds.unifi.it/	Bioinformatics	200010	1	30	0	TRUE	FALSE	2	Camussi A
11120685	http://www.sanger.ac.uk/Software/Artemis	Bioinformatics	200010	2	30	0	TRUE	FALSE	7	Barrell B
11120686	http://pompous.swmed.edu	Bioinformatics	200010	1	0	30	TRUE	TRUE	5	Garner HR
11120688	http://www.scsb.utmb.edu/masia/masia.html	Bioinformatics	200010	2	0	30	TRUE	FALSE	3	Braun W
11124073	ftp://radiography.com/pub/TxHarm00.xls	Clin Radiol	200012	1	0	30	FALSE	FALSE	2
11187152	http://www.chemi.muni.cz/lbsd/triton.html	Bioinformatics	200009	1	28	2	TRUE	FALSE	3	Koca J
11117608	http://www.nih.gov/nia/conferences/GeneticReport111199.htm	Am J Epidemiol	200012	1	30	0	FALSE	TRUE	0
11144586	http://www.mathworks.com	J Acoust Soc Am	200012	4	30	0	TRUE	FALSE	2	Wouters J
11138749	http://www.fbr.org	J Nurs Educ	200012	1	30	0	FALSE	FALSE	2	Lawson MT
11140440	http://www.epa.gov/nerl/	J Expo Anal Environ Epidemiol	200011	1	30	0	FALSE	TRUE	4	Lakkadi Y
11079871	http://www.hl7.org	Proc AMIA Symp	200000	2	30	0	FALSE	FALSE	5
11079879	http://www.medcertain.org/	Proc AMIA Symp	200000	2	0	30	FALSE	FALSE	5	Brickley D
11079926	http://telepathology.upmc.edu/WebInterface/NewInterface/welcome.html	Proc AMIA Symp	200000	1	0	30	FALSE	FALSE	6	Becich MJ
11079968	http://www.talariainc.com	Proc AMIA Symp	200000	1	30	0	FALSE	FALSE	6	Nakamura Y
11155396	http://www.car.ca	Can Assoc Radiol J	200012	1	30	0	FALSE	FALSE	1	Shannon S
11190315	http://www.fmu.ac.jp/home/kanwa	Gan To Kagaku Ryoho	200012	1	30	0	FALSE	FALSE	7	Shishido F
11188484	http://notes.camh.net/efeed.nsf/	J Stud Alcohol	200011	1	25	5	FALSE	FALSE	3	Koski-JÃ¤nnes A
11190891	http://www.meb.uni-bonn.de/cancernet/	Zentralbl Gynakol	200000	2	30	0	FALSE	FALSE	4	Goldschmidt A
11187556	http://www.medpics.org/medcertain/	Stud Health Technol Inform	200000	1	0	30	FALSE	FALSE	4	Brickley D
11199235	http://www.stjude.org/poe	J Cancer Educ	200000	1	30	0	FALSE	TRUE	1	Gronemeyer SA
10966918	http://www.med.upenn.edu/nutrimed	Am J Clin Nutr	200009	1	0	30	FALSE	FALSE	2	Morrison G
11105194	http://gripsdb.dimdi.de/engl/guieng.html	ALTEX	200000	1	0	30	TRUE	TRUE	7	Spielmann H
11119312	http://ukcrop.net/	Yeast	200012	1	30	0	TRUE	TRUE	2	May S
11119311	http://www.ebi.ac.uk/interpro/	Yeast	200012	15	30	0	TRUE	TRUE	1	Southan C
11121361	http://wrrc.p2pays.org/	Environ Health Perspect	200012	1	30	0	FALSE	TRUE	4	Calcagni J
11200761	http://nbci.nlm.nih.gov	Ann Fr Anesth Reanim	200012	1	0	30	FALSE	FALSE	3	Billard V
11198327	http://www.nelh-pc.nhs.uk	Health Libr Rev	200012	1	0	30	TRUE	FALSE	1	O'Brien C
11211128	http://www.ibc.wustl.edu/bcl/xcosm/	Pflugers Arch	200012	1	0	30	TRUE	FALSE	3	Yuste R
11214967	http://www.kazusa.or.jp/en/plant/database.html	DNA Res	200012	1	0	30	FALSE	TRUE	5	Tabata S
11215102	http://www.hw.kagawa-swc.or.jp/net/	Rinsho Byori	200010	1	0	30	FALSE	FALSE	1	Hara K
11215102	http://www.jaog.or.jp/JAPANESE/MEMBERS/JOUHOU/H10/index.htm	Rinsho Byori	200010	1	30	0	FALSE	FALSE	1	Hara K
11163962	http://www.ncbi.nlm.gov/Makalowski/ScrapYard/	Gene	200012	1	0	30	FALSE	FALSE	1	MakaÅ‚owski W
11164040	http://bigarea.area.ba.cnr.it:8000/BioWWW/ATG.html	Gene	200012	1	0	30	FALSE	FALSE	6	Saccone C
11161780	http://atlas.swmed.edu	Genomics	200012	1	0	30	TRUE	TRUE	9	Mittelman D
11166092	http://www.uic.eu/hedeker/mix.html	Psychiatry Res	200012	1	0	30	FALSE	FALSE	5	Smeraldi E
11159307	http://www.hri.co.jp/atgpr/ATGpr_sim.html	Bioinformatics	200011	1	0	30	TRUE	TRUE	3	Isogai T
11159308	http://www/lncc.br/~atrv	Bioinformatics	200011	1	0	30	TRUE	FALSE	3	de Almeida DF
11159310	http://lutece.rutgers.edu/ssas	Bioinformatics	200011	1	0	30	TRUE	TRUE	5	Levy RM
11159310	http://lutece.rutgers.edu/ss_fold_predictions	Bioinformatics	200011	1	0	30	TRUE	TRUE	5	Levy RM
11159311	http://xian.tamu.edu/Arbor3D/	Bioinformatics	200011	1	0	30	TRUE	FALSE	3	Ellis L
11159312	http://www.uq.edu.au/~ansblomb/Fels-Rand.sit.hqx	Bioinformatics	200011	1	30	0	TRUE	FALSE	1	Blomberg S
11159312	http://stat.umn.edu/~luke/xls/xlsinfo/xlsinfo.html	Bioinformatics	200011	1	0	30	TRUE	FALSE	1	Blomberg S
11159313	http://www.dkfz.de/tbi	Bioinformatics	200011	1	30	0	TRUE	FALSE	11	Vingron M
11159314	http://correio.cc.fc.ul.pt/~aenf/plas.html	Bioinformatics	200011	2	0	30	TRUE	FALSE	2	Radivoyevitch T
11159315	http://www.kennedykrieger.org/pevsnerlab/dragon.htm	Bioinformatics	200011	1	8	22	TRUE	TRUE	2	Pevsner J
11159316	http://sapiens.wustl.edu/MaskerAid	Bioinformatics	200011	1	0	30	TRUE	FALSE	3	Gish W
11159317	http://taxonomy.zoology.gla.ac.uk/rod/circles/	Bioinformatics	200011	1	30	0	TRUE	FALSE	1	Page RD
11159318	http://www-gsd.lbl.gov/vista	Bioinformatics	200011	2	28	2	TRUE	FALSE	8	Dubchak I
11159320	http://homepages.uni-tuebingen.de/beitz/	Bioinformatics	200011	1	0	30	TRUE	TRUE	1	Beitz E
11159321	http://blast.wustl.edu	Bioinformatics	200011	2	30	0	TRUE	TRUE	2	Gish W
11159322	http://athena.bioc.uvic.ca/genomes/	Bioinformatics	200011	1	0	30	TRUE	TRUE	2	Upton C
11159323	http://pearl.cs.pusan.ac.kr/phylodraw/	Bioinformatics	200011	1	30	0	TRUE	FALSE	4	Cho HG
11220216	http://www.perceptionweb.com/perc1000/ditzinger	Perception	200000	1	30	0	FALSE	FALSE	4	Holtz J
11225927	http://www.rzbd.fh-hamburg.de/-prmercol	Fresenius J Anal Chem	200001	1	0	30	FALSE	FALSE	10	Hempel M
11233638	http://www.biologie.uni-erlangen.de/botanik1/index.html	J Photochem Photobiol B	200011	1	0	30	FALSE	TRUE	4	HÃ¤der DP
11239080	http://antibody.bath.ac.uk	Protein Eng	200012	1	30	0	TRUE	FALSE	2	Rees AR
11244610	http://www.healtheffects.org	Res Rep Health Eff Inst	200010	1	30	0	TRUE	TRUE	10	Valois MF
11249342	http://www.jcaho.org/standard/pmhap.html	J Perianesth Nurs	200006	1	0	30	FALSE	FALSE	1	Sandlin D
11285725	http://www.muf.unipmn.it/pen	Mar Environ Res	200006	1	0	30	FALSE	FALSE	5	Gabrielides GP
11299517	http://www3.ncbi.nlm.nih.gov/Omim/	Semin Reprod Med	200000	2	0	30	FALSE	TRUE	2	Phillips JA
11320440	http://www.cofc.edu/~marcellm/confront.htm	J Clin Exp Neuropsychol	200012	1	0	30	FALSE	FALSE	5	Rogers S
11339652	http://data.mch.mcgill.ca/gm2-gangliosidoses	Genet Med	200011	1	0	30	FALSE	TRUE	3	Kaplan F
11386346	http://www.sanger.ac.uk/Projects/S_coelicolor/	Antonie Van Leeuwenhoek	200012	2	30	0	FALSE	FALSE	4	Titgemeyer F
11471833	http://www.bit.uq.edu.au/download/	Microb Comp Genomics	200000	1	0	30	FALSE	FALSE	5	Mattick JS
11471834	http://genprotec.mbl.edu	Microb Comp Genomics	200000	3	30	0	FALSE	TRUE	2	Riley M
11471834	http://www.ecocyc.org	Microb Comp Genomics	200000	1	30	0	FALSE	TRUE	2	Riley M
11588936	http://www.sidsnet.org	Pac Health Dialog	200009	1	27	3	FALSE	FALSE	1	Borg M
11588936	http://www.apdip.net	Pac Health Dialog	200009	1	0	30	FALSE	FALSE	1	Borg M
11720923	http://www.plagiarism.org	J Med Internet Res	200001	1	30	0	TRUE	FALSE	1	Eysenbach G
11775324	http://www.mpl.ird.fr/cermes/	Bull Soc Pathol Exot	200001	1	30	0	FALSE	FALSE	5	Engels D
11817413	http://www.MedicareEd.org	Issue Brief Cent Medicare Educ	200000	2	0	30	FALSE	FALSE	1	Rudin D
11858469	http://www.ns3.co.uk	Complement Ther Nurs Midwifery	200008	1	30	0	FALSE	FALSE	1	Neil K
12017726	http://www.terveysportti.fi	Duodecim	200000	1	30	0	FALSE	FALSE	2	Kallio M
12162522	http://danallab-www.uia.ac.be.dnalab/hhh/	J Med Dent Sci	200003	1	0	30	FALSE	FALSE	7	Hagiwara H
12192686	http://www.electronicmaterials.com:80/businesses/sem/amorph/page5_1_2.htm	Sens Actuators B Chem	200011	1	0	30	FALSE	FALSE	2	Grimes CA
12369918	http://compbio.ornl.gov/structure/resource/	Curr Protein Pept Sci	200007	1	0	30	TRUE	FALSE	3	Uberbacher EC
12836676	http://calcium.uhnres.utoronto.ca/ctdb	J Struct Funct Genomics	200000	1	28	2	FALSE	TRUE	6	Ikura M
11114844	http://www.cgv0.2	BMC Mol Biol	200000	1	0	30	FALSE	FALSE	8	Pass HI
12938482	http://www.microchem.org.cn	Guang Pu Xue Yu Guang Pu Fen Xi	200012	1	30	0	TRUE	TRUE	3	Dong Y
15859711	http://www.edc.org/lastacts/	J Palliat Med	200000	1	30	0	FALSE	FALSE	1	Tillman T
11119623	http://chickest.udel.edu	J Virol	200101	1	0	30	FALSE	TRUE	6	Burnside J
11125037	http://www.nar.oupjournals.org	Nucleic Acids Res	200101	1	29	1	FALSE	TRUE	1	Baxevanis AD
11125042	http://www.ebi.ac.uk/clustr	Nucleic Acids Res	200101	3	0	30	FALSE	TRUE	4	Apweiler R
11125044	http://www.tigr.org/TIGRFAMs	Nucleic Acids Res	200101	3	30	0	FALSE	FALSE	7	White O
11125045	http://www.ebi.ac.uk/proteome/	Nucleic Acids Res	200101	2	0	30	FALSE	TRUE	11	Zdobnov E
11125046	http://metafam.ahc.umn.edu/	Nucleic Acids Res	200101	1	0	30	FALSE	TRUE	9	Retzel EF
11125047	http://pir.georgetown.edu/iproclass/	Nucleic Acids Res	200101	3	30	0	FALSE	TRUE	5	Barker WC
11125048	http://www.ebi.ac.uk/dali/domain	Nucleic Acids Res	200101	1	29	1	FALSE	TRUE	6	Holm L
11125050	http://pauling.mbu.iisc.ernet.in/	Nucleic Acids Res	200101	1	30	0	FALSE	TRUE	4	Srinivasan N
11125051	http://PlasmoDB.org	Nucleic Acids Res	200101	7	30	0	FALSE	TRUE	0
11125052	http://133.11.149.55/	Nucleic Acids Res	200101	1	0	30	FALSE	TRUE	4	Sugano S
11125054	http://www.proteome.com	Nucleic Acids Res	200101	1	30	0	FALSE	TRUE	14	Garrels JI
11125055	http://www.stanford.edu/Saccharomyces/	Nucleic Acids Res	200101	1	0	30	FALSE	TRUE	14	Cherry JM
11125056	http://www.wormbase.org	Nucleic Acids Res	200101	16	30	0	FALSE	TRUE	5	Spieth J
11125057	http://zfin.org	Nucleic Acids Res	200101	8	30	0	FALSE	TRUE	4	Westerfield M
11125057	http://zfin.org/ZFIN/	Nucleic Acids Res	200101	1	30	0	FALSE	TRUE	4	Westerfield M
11125060	http://www.informatics.jax.org/menus/expression_menu	Nucleic Acids Res	200101	1	0	30	TRUE	TRUE	9	Richardson JE
11125061	http://www.arabidopsis.org	Nucleic Acids Res	200101	9	30	0	FALSE	TRUE	19	Rhee SY
11125062	http://www.thearkdb.org	Nucleic Acids Res	200101	1	30	0	FALSE	TRUE	11	Archibald AL
11125063	http://PlantsP.sdsc.edu	Nucleic Acids Res	200101	3	30	0	FALSE	TRUE	8	Zhang G
11125064	http://www.noble.org	Nucleic Acids Res	200101	1	29	1	FALSE	TRUE	11	May GD
11125064	http://www.ncgr.org/research/mgi	Nucleic Acids Res	200101	1	0	30	FALSE	TRUE	11	May GD
11125065	http://genome.cornell.edu/cgi-bin/WebAce/webace?db=mendel	Nucleic Acids Res	200101	1	0	30	FALSE	TRUE	2	Reardon EM
11125065	http://genome-www.stanford.edu/Mendel/	Nucleic Acids Res	200101	1	0	30	FALSE	TRUE	2	Reardon EM
11125065	http://mbclserver.rutgers.edu/CPGN/	Nucleic Acids Res	200101	1	30	0	FALSE	TRUE	2	Reardon EM
11125066	http://www.mendel.ac.uk	Nucleic Acids Res	200101	1	0	30	FALSE	TRUE	4	Arnold BC
11125067	http://www.tigr.org/CMR	Nucleic Acids Res	200101	1	30	0	FALSE	FALSE	5	White O
11125068	http://igweb.integratedgenomics.com/GOLD/	Nucleic Acids Res	200101	1	0	30	FALSE	TRUE	3	Kyrpides N
11125069	http://megasun.bch.umontreal.ca/gobase/	Nucleic Acids Res	200101	1	30	0	TRUE	TRUE	4	Burger G
11125070	http://www.biochem.ucl.ac.uk/bsm/virus_database/VIDA.html	Nucleic Acids Res	200101	1	30	0	FALSE	TRUE	7	Kellam P
11125072	http://www.tigr.org/tdb/BacResource/BAC_resourc	Nucleic Acids Res	200101	1	30	0	FALSE	TRUE	1	Zhao S
11125074	http://hits.isb-sib.ch	Nucleic Acids Res	200101	2	30	0	TRUE	TRUE	6	Bucher P
11125075	http://genome-www.stanford.edu/microarray	Nucleic Acids Res	200101	2	0	30	FALSE	TRUE	15	Cherry JM
11125076	http://bodymap.ims.u-tokyo.ac	Nucleic Acids Res	200101	1	0	30	FALSE	TRUE	6	Okubo K
11125077	http://www.tigr.org/tdb/tgi	Nucleic Acids Res	200101	3	30	0	FALSE	TRUE	10	White J
11125079	http://bio-www.ba.cnr.it:8000/PLMItRNA	Nucleic Acids Res	200101	1	0	30	FALSE	TRUE	5	Ceci LR
11125081	http://www.bioinf.au.dk/tmRDB/	Nucleic Acids Res	200101	2	0	30	FALSE	TRUE	4	Gorodkin J
11125082	http://wdcm.nig.ac.jp/RDP/html/index.html	Nucleic Acids Res	200101	1	0	30	FALSE	TRUE	10	Tiedje JM
11125084	http://ulises.umh.es/RISSC	Nucleic Acids Res	200101	1	0	30	FALSE	TRUE	4	RodrÃ­guez-Valera F
11125085	http://rrndb.cme.msu.edu	Nucleic Acids Res	200101	1	0	30	FALSE	TRUE	4	Schmidt TM
11125086	http://www.hri.co.jp/HUNT	Nucleic Acids Res	200101	1	0	30	TRUE	TRUE	18	Masuho Y
11125087	http://biobases.ibch.poznan.pl/ncRNA/	Nucleic Acids Res	200101	3	30	0	FALSE	TRUE	6	Barciszewski J
11125088	http://wwwbio.LeidenUniv.nl/	Nucleic Acids Res	200101	1	30	0	FALSE	TRUE	3	Pleij CW
11125089	http://bibiserv.techfak.uni-bielefeld.de/HyPa/	Nucleic Acids Res	200101	1	0	30	TRUE	TRUE	4	Steger G
11125090	http://www.ncifcrf.gov/RESID	Nucleic Acids Res	200101	3	29	1	TRUE	TRUE	4	Stephens RM
11125090	http://www.ncifcrf.gov/NRL-3D	Nucleic Acids Res	200101	1	0	30	TRUE	TRUE	4	Stephens RM
11125090	http://pir.georgetown.edu/pirwww/dbinfo/nrl3d.html	Nucleic Acids Res	200101	1	0	30	TRUE	TRUE	4	Stephens RM
11125094	http://www.ebi.ac.uk/imgt/hla/	Nucleic Acids Res	200101	6	28	2	FALSE	TRUE	5	Marsh SG
11125096	http://www.rwcp.or.jp/papia/	Nucleic Acids Res	200101	1	0	30	FALSE	TRUE	3	Akiyama Y
11125097	http://www.biochem.ucl.ac.uk/bsm/pdbsum	Nucleic Acids Res	200101	1	30	0	FALSE	TRUE	1	Laskowski RA
11125100	http://ntdb.chem.cuhk.edu.hk	Nucleic Acids Res	200101	2	0	30	FALSE	TRUE	5	Au-Yeung SC
11125101	http://www.sanbi.ac.za/Dbases.html	Nucleic Acids Res	200101	1	0	30	FALSE	TRUE	6	Hide W
11125101	http://www.sanbi.ac.za/CODES	Nucleic Acids Res	200101	2	0	30	FALSE	TRUE	6	Hide W
11125103	http://binddb.org	Nucleic Acids Res	200101	1	30	0	FALSE	TRUE	6	Hogue CW
11125104	http://rc.kfshrc.edu.sa/ared	Nucleic Acids Res	200101	3	29	1	FALSE	TRUE	5	Khabar KS
11125105	http://genomic.sanger.ac.uk/spldb/SpliceDB.html	Nucleic Acids Res	200101	1	0	30	TRUE	TRUE	3	Solovyev VV
11125105	http://www.softberry.com/spldb/SpliceDB.html	Nucleic Acids Res	200101	1	30	0	TRUE	TRUE	3	Solovyev VV
11125106	http://166.111.30.65/ASMAMDB.html	Nucleic Acids Res	200101	1	0	30	FALSE	TRUE	6	Li Y
11125107	http://recode.genetics.utah.edu/	Nucleic Acids Res	200101	2	30	0	FALSE	TRUE	8	Giddings MC
11125109	http://www.methdb.de	Nucleic Acids Res	200101	1	30	0	FALSE	TRUE	4	Roizes G
11125110	http://www.otago.ac.nz/IGC	Nucleic Acids Res	200101	3	19	11	FALSE	TRUE	3	Cleverley SD
11125111	http://bioinfo.md.huji.ac.il/marg/promec	Nucleic Acids Res	200101	1	0	30	FALSE	TRUE	4	Margalit H
11125112	http://elmo.ims.u-tokyo.ac.jp/dbtbs/	Nucleic Acids Res	200101	1	0	30	FALSE	TRUE	5	Nakai K
11125113	http://www.gene-regulation.de/	Nucleic Acids Res	200101	2	30	0	FALSE	TRUE	14	Urbach S
11125115	http://biobases.ibch.poznan.pl/aars/	Nucleic Acids Res	200101	1	30	0	FALSE	TRUE	3	Barciszewski J
11125117	http://www.pasteur.fr/recherche/banques/LGIC/LGIC.html	Nucleic Acids Res	200101	1	30	0	FALSE	TRUE	2	Changeux JP
11125119	http://www.tumor-gene.org/Oral/oral.html	Nucleic Acids Res	200101	1	30	0	FALSE	TRUE	2	Steffen DL
11125121	http://HCForum.imag.fr	Nucleic Acids Res	200101	1	0	30	FALSE	TRUE	3	Demongeot J
11125123	http://wwwmgs.bionet.nsc.ru/mgs/systems/rsnp/	Nucleic Acids Res	200101	2	8	22	FALSE	TRUE	10	Sarai A
11125124	http://alfred.med.yale.edu/alfred/index.asp	Nucleic Acids Res	200101	1	30	0	FALSE	TRUE	6	Kidd KK
11125125	http://www.cstl.nist.gov/biotech/strbase/	Nucleic Acids Res	200101	2	30	0	FALSE	TRUE	3	Butler JM
11125126	http://www-igbmc.u-strasbg.fr/BioInfo/BAliBASE2/index.html	Nucleic Acids Res	200101	1	0	30	FALSE	TRUE	4	Poch O
11125126	ftp://ftp-igbmc.u-strasbg.fr/pub/BAliBASE2/	Nucleic Acids Res	200101	1	30	0	FALSE	FALSE	4
11125128	http://ckaaps.sdsc.edu	Nucleic Acids Res	200101	2	0	30	FALSE	TRUE	4	Bourne PE
11125129	http://www.glycosuite.com	Nucleic Acids Res	200101	2	30	0	FALSE	TRUE	4	Packer NH
11125130	http://www.gwer.ch/qv/gid/gid.htm	Nucleic Acids Res	200101	1	0	30	FALSE	TRUE	3	Danckaert A
11125131	http://umbbd.ahc.umn.edu/	Nucleic Acids Res	200101	5	0	30	TRUE	TRUE	4	Wackett LP
11125132	http://www.mbio.co.jp/icb	Nucleic Acids Res	200101	1	0	30	FALSE	TRUE	4	Kasai H
11125133	http://www.receptors.org/NR/	Nucleic Acids Res	200101	2	30	0	FALSE	TRUE	3	Cohen FE
11137106	http://www.ucl.ac.uk/fh	Atherosclerosis	200101	2	30	0	FALSE	FALSE	4	Humphries SE
11136741	http://mlst.zoo.ox.ac.uk	J Clin Microbiol	200101	2	30	0	FALSE	FALSE	10	Maiden MC
11124703	http://grup.bio.unipd.it/hussy	Yeast	200101	1	0	30	FALSE	TRUE	9	Valle G
11151005	http://barton.ebi.ac.uk/servers/3Dee.html	Proteins	200102	2	0	30	FALSE	TRUE	3	Barton GJ
11151004	http://bioinformatics.danforthcenter.org/services/threading.html	Proteins	200102	1	0	30	TRUE	TRUE	2	Kihara D
11152613	http://www.cbs.dtu.dk/services/TMHMM/	J Mol Biol	200101	1	30	0	FALSE	FALSE	4	Sonnhammer EL
11156612	http://dir.niehs.nih.gov/ALU	Genome Res	200101	1	0	30	FALSE	TRUE	6	Resnick MA
11206122	http://www.unimaas.nl/	Ned Tijdschr Geneeskd	200101	1	30	0	FALSE	FALSE	2	Scheffer H
11210449	http://www.simcity.com	Comput Nurs	200101	1	30	0	FALSE	FALSE	1	Bareford CG
18255376	http://www.wins.uva.nl/research/isis/PicToSeek/	IEEE Trans Image Process	200000	1	0	30	FALSE	TRUE	2	Smeulders AW
18337981	http://www.giss.nasa.gov/~crmim	Appl Opt	200002	1	30	0	FALSE	FALSE	1	Mishchenko MI
17750400	http://www.skyserver.org	Science	200007	1	30	0	FALSE	FALSE	1	Schilling G
17787229	http://www.esa.int	Science	200011	1	30	0	FALSE	FALSE	1	Watson A
20572956	http://www4.ncbi.nlm.nih.gov/ICTVdb/ICTVdB/10030001.htm	Mol Plant Pathol	200003	1	0	30	FALSE	FALSE	2	Sivakumaran K
20572961	http://www4.ncbi.nlm.nih.gov/ICTVdb/ICTVdB/11050003.htm	Mol Plant Pathol	200005	1	0	30	FALSE	FALSE	1	Adkins S
20572967	http://www.bio.purdue.edu/courses/gelvinweb/gelvin.html	Mol Plant Pathol	200007	1	0	30	FALSE	FALSE	2	Citovsky V
20572979	http://www.agric.gov.ab.ca	Mol Plant Pathol	200011	1	29	1	FALSE	FALSE	1	Eastgate JA
18751249	http://www.safersex.org	West J Med	200003	1	30	0	FALSE	FALSE	1	Hussain A
11214901	http://bioinformatics.weizmann.ac.il/HORDE	Hum Genet	200101	1	0	30	TRUE	TRUE	5	Pilpel Y
11272028	http://agritel2.mapya.es/sustratos/	Bioresour Technol	200104	1	0	30	FALSE	FALSE	3	BurÃ©s S
11161578	http://eclipse.nichd.nih.gov/nichd/lmg/redirect.html	Dev Biol	200102	1	0	30	FALSE	FALSE	3	Weinstein BM
11171319	http://www.biologists.com/JCS/movies/jcs2073.html	J Cell Sci	200102	1	0	30	FALSE	FALSE	2	Tsukita S
11171329	http://www.biologists.com/JCS/movies/jcs1792.html	J Cell Sci	200102	1	0	30	FALSE	FALSE	4	Schulz I
11171298	http://www.biologists.com/JEB/movies/jeb3271.html	J Exp Biol	200102	1	0	30	FALSE	FALSE	4	Lewin MR
11161888	http://www.epic.tvu.ac.uk	J Hosp Infect	200101	1	30	0	FALSE	FALSE	17
11170211	http://www.fsagx.ac.be/bp/	Proteins	200104	1	30	0	FALSE	FALSE	4	Brasseur R
11157791	http://genome.gse.riken.go.jp/	Genome Res	200102	1	0	30	FALSE	TRUE	7	Hayashizaki Y
11157793	http://csnp.unige.ch	Genome Res	200102	1	30	0	TRUE	TRUE	5	Scott HS
11157793	http://csnp.isb-sib.ch	Genome Res	200102	1	30	0	TRUE	TRUE	5	Scott HS
11161841	http://www.perso@curie.fr	Mol Genet Metab	200102	1	0	30	FALSE	TRUE	4	Farid NR
11160901	http://www.wadsworth.org/resnres/bioinfo/	Nucleic Acids Res	200102	1	30	0	TRUE	FALSE	7	Lawrence CE
11160906	http://bioinfo.mbb.yale.edu/genome/worm/pseudogene	Nucleic Acids Res	200102	1	30	0	FALSE	FALSE	3	Gerstein MB
11180592	http://www.itba.mi.cnr.it/webmutation;ftp.bionet.nsc.ru/pub/biology/dbms/clusterm.zip	Hum Mutat	200102	1	0	30	TRUE	TRUE	3	Glazko G
11180592	FTP:sunsite.unc.edu/pub/academic/biology/dna-mutations/hyperg	Hum Mutat	200102	1	0	30	FALSE	FALSE	3
11182339	http://www.pathology.ks.se/egevad/gleason.html	Urology	200102	1	0	30	FALSE	FALSE	1	Egevad L
11227975	http://www.pacerandicregistry.com	Pacing Clin Electrophysiol	200101	1	0	30	FALSE	FALSE	12	Kallinen L
11222125	http://www.biologists.com/JEB/movies/jeb3123.html	J Exp Biol	200103	1	0	30	FALSE	FALSE	3	Akazawa T
11222772	http://www.tigr.org/tigr-scripts/operons/operons.cgi	Nucleic Acids Res	200103	1	0	30	FALSE	FALSE	3	Salzberg SL
11236871	http://venda.uku.fi/vauhkon/	Physiol Meas	200102	1	0	30	TRUE	FALSE	5	Kaipio JP
11237279	http://www2.kumc.edu/coa	Am J Phys Med Rehabil	200103	1	30	0	TRUE	FALSE	5	Hoenig H
11238068	http://bioinfo.cnio.es/sotarray	Bioinformatics	200102	1	30	0	TRUE	FALSE	3	Dopazo J
11238070	http://www.cs.cityu.edu.hk/~cssamk/gencomp/GenCompress1.htm	Bioinformatics	200102	1	30	0	TRUE	FALSE	6	Zhang H
11238070	http://www.math.uwaterloo.ca/~mli/distance.html	Bioinformatics	200102	1	0	30	TRUE	FALSE	6	Zhang H
11238072	http://www.bif.atcc.org/GENEOrder/index.html	Bioinformatics	200102	1	0	30	TRUE	TRUE	3	Seto D
11238073	http://www.rtc.riken.go.jp/jouhou/ORI-GENE	Bioinformatics	200102	1	0	30	TRUE	FALSE	4	Sarai A
11238077	http://www.sci.muni.cz/LMFR/vpcr.html	Bioinformatics	200102	1	0	30	TRUE	FALSE	3	Brzobohaty B
11238079	ftp://ftp.biomath.jussieu.fr/pub/papers/MOSAIC	Bioinformatics	200102	1	0	30	FALSE	FALSE	4
11238080	http://www.bioinformatics.org/combosa3d/	Bioinformatics	200102	1	30	0	TRUE	FALSE	1	Stothard PM
11238082	http://prion.biocomp.unibo.it/rcnpred.html	Bioinformatics	200102	1	0	30	TRUE	TRUE	2	Casadio R
11238992	http://woody.embl-heidelberg.de/gene2est/	Nucleic Acids Res	200103	1	0	30	TRUE	TRUE	4	Gibson TJ
11239002	http://web.uvic.ca/~bioweb/laj.html	Nucleic Acids Res	200103	1	30	0	FALSE	FALSE	12	Koop BF
11243830	http://ashtoret.tau.ac.il/	J Mol Biol	200103	2	30	0	TRUE	FALSE	3	Ben-Tal N
11244141	http://BoDD.cf.ac.uk	Am J Contact Dermat	200103	1	30	0	FALSE	TRUE	1	Schmidt RJ
11247060	http://www.aasmnet.org	Sleep	200103	1	30	0	FALSE	FALSE	5	Rosen RC
11230407	http://www.ridom.hygiene.uni-wuerzburg.de/	J Clin Microbiol	200103	1	0	30	FALSE	TRUE	8	Frosch M
11246279	http://www.hospvd.ch:8005	Rev Inst Med Trop Sao Paulo	200101	1	0	30	FALSE	FALSE	4	LeÃ£o SC
11253126	http://www.hpv2000.com	J Clin Pathol	200103	1	30	0	FALSE	FALSE	12	zur Hausen H
11253126	http://www.aepcc.org	J Clin Pathol	200103	1	30	0	FALSE	FALSE	12	zur Hausen H
11251851	http://www.blackwell-science.com/products/journals/suppmat/MMI/MMI2328/MMI2328sm.htm	Mol Microbiol	200103	1	30	0	FALSE	FALSE	5	Saier MH
11252010	http://lib.stat.cmu.edu	Stat Med	200103	1	30	0	FALSE	FALSE	3	Panageas KS
11255082	http://smbh7.smbh.univ-paris13.fr	Crit Rev Oncol Hematol	200104	1	0	30	TRUE	FALSE	5	Perrocheau G
11254602	http://www.mlst.net	Infect Immun	200104	13	30	0	FALSE	TRUE	5	Bessen DE
11230158	http://genomatix.gsf.de/chr22/	Genome Res	200103	1	0	30	FALSE	TRUE	11	Werner T
11230173	http://ratEST.uiowa.edu	Genome Res	200103	1	30	0	FALSE	FALSE	15	Sheffield VC
11258303	http://www.acadian.com	Emerg Med Serv	200103	1	30	0	FALSE	FALSE	1	Baker D
11257468	http://uwcm.web.cf.ac.uk/uwcm/mg/hgmd0.html	Neuromuscul Disord	200103	1	0	30	FALSE	TRUE	6	Fajkus J
11257097	http://cgap.nci.nih.gov/	Hum Mol Genet	200104	5	30	0	FALSE	FALSE	2	Strausberg RL
11257121	http://www.jcb.org/cgi/content/full/152/6/1207	J Cell Biol	200103	1	30	0	FALSE	FALSE	5	Kaufman SJ
11265214	http://www.scielo.cl	Rev Med Chil	200101	7	30	0	FALSE	TRUE	1	Reyes H
11269646	http://cgap-mf.nih.gov/	Cancer J	200101	3	0	30	FALSE	FALSE	8	Emmert-Buck MR
11268765	http://www.rki.de	Nervenarzt	200103	4	30	0	FALSE	FALSE	5	Hartmann M
11266608	http://www.bioinformatics-canada.org/TM/	Protein Sci	200101	1	29	1	TRUE	FALSE	7	Cuticchia AJ
11266621	http://BioInfo.PL/LiveBench	Protein Sci	200102	3	0	30	FALSE	TRUE	4	Rychlewski L
11266569	http://dna.uio.no/search/	Nucleic Acids Res	200104	1	30	0	TRUE	TRUE	1	Rognes T
11268297	http://www.hsc.wvu.edu/womens-cvh	J Womens Health Gend Based Med	200103	1	0	30	FALSE	TRUE	8	Wilbur J
11266299	http://www.cdc.gov/ncidod/dbmd/abcs	Emerg Infect Dis	200101	1	30	0	FALSE	FALSE	13
11277705	http://www.lnh.unil.ch/~itetko/logp	J Chem Inf Comput Sci	200103	3	0	30	TRUE	FALSE	4	Villa AE
11284432	http://www.mcgill/ca/pahdb/	Mol Cell Probes	200102	1	0	30	FALSE	TRUE	8	Salermo A
11282977	http://www.phrap.org	Genome Res	200104	2	30	0	TRUE	FALSE	3	Green P
11282978	http://www.tigr.org/tdb/tgi.shtml	Genome Res	200104	2	30	0	FALSE	TRUE	21	Keele JW
11286560	http://www.biochem.ucl.ac.uk/bsm/FAM-EC/	J Mol Biol	200104	1	30	0	FALSE	TRUE	3	Thornton JM
11287675	http://mendel.imp.univie.ac.at/gpi/gpi_genomes.html	Protein Eng	200101	1	30	0	FALSE	FALSE	3	Eisenhaber F
11290289	http://www.biologists.com/Development/movies/dev3342.html	Development	200105	1	0	30	FALSE	FALSE	5	Yoder BK
11292848	http://bioinfo.mbb.yale.edu/partslist	Nucleic Acids Res	200104	1	30	0	FALSE	FALSE	12	Gerstein M
11292848	http://www.partslist.org	Nucleic Acids Res	200104	1	30	0	FALSE	FALSE	12	Gerstein M
11299908	http://www.clma.org	Clin Leadersh Manag Rev	200103	1	30	0	FALSE	FALSE	1	Nigon DL
11302443	http://www-smbh.univ-paris13.fr/lbtp/Biochemistry/Biochimie/bque.htm	J Chromatogr B Biomed Sci Appl	200103	1	0	30	FALSE	TRUE	5	Caron M
11301394	http://www.unimo.it/gisl/default.htm	Cancer	200104	1	30	0	FALSE	TRUE	10	Ascari E
11304107	http://www.consort-statement.org	Ann Intern Med	200104	34	30	0	FALSE	FALSE	9
11307688	http://www.facoccmed.ac.uk	Occup Med (Lond)	200103	1	30	0	FALSE	FALSE	2	Burton AK
11309204	http://www.biologists.com/JCS/movies/jcs2058.html	J Cell Sci	200105	1	0	30	FALSE	FALSE	6	Shank BB
11299316	http://www.arraydata.org	J Neurochem	200104	1	0	30	FALSE	FALSE	10	Vrana KE
11311820	http://ystr.charite.de	Forensic Sci Int	200105	1	0	30	FALSE	TRUE	45	Kayser M
11312517	http://www.chemres.hu/ms/	J Mass Spectrom	200103	1	30	0	TRUE	FALSE	2	VÃ©key K
11313739	http://homepages.go.com/~xlmr/home.htm	Eur J Hum Genet	200102	1	0	30	FALSE	TRUE	3	Neri G
11317773	http://www.pami.org.ar	Stud Health Technol Inform	200100	1	29	1	FALSE	FALSE	4	Rodas E
11328851	http://hormone.stanford.edu/	Mol Endocrinol	200105	1	30	0	FALSE	FALSE	3	Hsueh AJ
11331336	http://www.vmotg.org	J Clin Oncol	200105	1	0	30	FALSE	FALSE	3	Tattersall MH
11331467	http://www.niaid.nih.gov/research/dmid.htm	Nihon Ishinkin Gakkai Zasshi	200100	1	0	30	TRUE	FALSE	1	Dixon DM
11331467	http://www.niaid.nih.gov/dmid/us%5Fjapan/default.htm	Nihon Ishinkin Gakkai Zasshi	200100	1	0	30	TRUE	FALSE	1	Dixon DM
11334635	http://pbil.ibcp.fr/ANTHEPROT	Comput Biol Med	200107	1	30	0	TRUE	FALSE	4	Geourjon C
11337468	http://bioinfo.weizmann.ac.il/HORDE	Genome Res	200105	2	0	30	TRUE	FALSE	4	Lancet D
11337477	http://www.cs.ubc.ca/~rogic/evaluation/	Genome Res	200105	1	30	0	FALSE	FALSE	3	Ouellette FB
11337482	http://stl.wustl.edu/~zkan/TAP/	Genome Res	200105	1	0	30	TRUE	FALSE	4	States DJ
11337554	http://www.nuclear.uhrad.com/comkat	J Nucl Med	200104	1	30	0	TRUE	FALSE	2	Cornelius S
11342768	http://pathology.jhu.edu/pancreas_panin	Am J Surg Pathol	200105	1	30	0	FALSE	FALSE	12	Offerhaus GJ
11345161	http://www.2aida.org	Diabetes Nutr Metab	200102	17	30	0	TRUE	FALSE	2	Lehmann ED
11345275	http://www.nci.nih.gov/bip/NCI-DIPinisumm.htm#a11	Acad Radiol	200105	1	30	0	TRUE	TRUE	5	Sullivan DC
11344953	http://www.dopinginfo.ch	Ther Umsch	200104	1	0	30	FALSE	FALSE	1	Kamber M
11344328	http://www-cryst.bioc.cam.ac.uk/~charlotte/Coda/search_coda.html	Protein Sci	200103	1	0	30	TRUE	TRUE	2	Blundell TL
11345595	http://www.paproc.de	Immunogenetics	200103	1	30	0	TRUE	TRUE	5	Schild H
11346857	http://www.aapmr.org/memphys/cebfinala.htm	Arch Phys Med Rehabil	200105	1	0	30	FALSE	FALSE	4	Gnatz SM
11358148	http://www.gram.au.dk	Electrophoresis	200104	1	0	30	FALSE	FALSE	7	Gevaert K
11372302	http://www.wame.org	Rev Med Chil	200103	1	30	0	FALSE	FALSE	0
11353083	http://www.bioinf.au.dk/slash/	Nucleic Acids Res	200105	2	0	30	FALSE	TRUE	3	Stormo GD
11378137	http://www.gnosisGIS.org	Acta Trop	200104	1	29	1	TRUE	TRUE	11	Zhou XN
11378229	http://www.uku.fi/laitokset/klrad/opetuskuvasto/	Comput Methods Programs Biomed	200107	1	0	30	FALSE	FALSE	4	Soimakallio S
11381531	http://www.pa.msu.edu/~lei	J Mol Graph Model	200100	1	0	30	FALSE	FALSE	5	Kuhn LA
11381846	http://www.insp.mx/salud/index.html	Salud Publica Mex	200103	140	27	3	FALSE	FALSE	2	Natera G
11381037	http://homophila.sdsc.edu	Genome Res	200106	2	0	30	FALSE	TRUE	5	Bier E
11381043	http://www.cyrillicsoftware.com	Invest Ophthalmol Vis Sci	200106	1	30	0	TRUE	FALSE	8	Bhattacharya SS
11391012	http://mathbio.nimr.mrc.ac.uk/~amay	Protein Eng	200104	1	0	30	TRUE	TRUE	1	May AC
11397378	http://monographs.iarc.fr	Chem Biol Interact	200106	2	30	0	FALSE	FALSE	2	Boffetta P
11404376	http://www.lerner.ccf.org/labs/williams/	J Leukoc Biol	200106	1	0	30	FALSE	TRUE	8	Williams BR
11410404	http://hiv.medscape.com/updates/quickguide-Please	Eur J Med Res	200105	1	30	0	FALSE	FALSE	1	SchÃ¼tz M
11411692	http://www.natur.cuni.cz/~flegr/programs/freetree	Int J Syst Evol Microbiol	200105	1	28	2	TRUE	FALSE	3	Flegr J
11411692	http://ijs.sgmjournals.org/content/vol51/issue3/	Int J Syst Evol Microbiol	200105	1	29	1	TRUE	FALSE	3	Flegr J
11411146	http://www.ncg.nrcs.usda.gov/tech_notes.html	Environ Monit Assess	200105	1	0	30	FALSE	FALSE	3	Newton B
11412246	http://igm.nlm.nih.gov/	Br J Surg	200106	1	0	30	FALSE	FALSE	4	Jamieson NV
11412845	http://transcriptome.ens.fr/ytafnet/	FEBS Lett	200106	1	30	0	FALSE	TRUE	3	Jacq C
11415981	http://www.biologie.ens.fr/yeast-publi.html	EMBO Rep	200106	2	30	0	FALSE	FALSE	7	Jacq C
11417090	http://www.naemt.org	Emerg Med Serv	200106	1	30	0	FALSE	FALSE	1	Loyacono TR
11419950	http://www-cryst.bioc.cam.ac.uk/fugue/	J Mol Biol	200106	3	30	0	TRUE	TRUE	3	Mizuguchi K
11420356	http://www.soft.ice.mpg.de/cite	Mol Biol Evol	200107	1	0	30	FALSE	FALSE	2	Wiehe T
11420357	http://www.ncl-india.org/ssr	Mol Biol Evol	200107	1	0	30	FALSE	FALSE	3	Gupta VS
11420431	http://www.proteinscience.org	Protein Sci	200107	2	29	1	FALSE	FALSE	3	Houk KN
11421118	http://www.mcb.harvard.edu/gilbert/ROC	Genetika	200104	1	0	30	FALSE	TRUE	4	Ryskov AP
11424906	http://www.nrcam.uchc.edu/conference	Trends Cell Biol	200106	1	0	30	FALSE	FALSE	3	Loew LM
11424303	http://www.med.uni-heidelberg.de/mi/yearbook/index.htm	Methods Inf Med	200105	1	30	0	TRUE	FALSE	9	Kulikowski C
11426276	http://www.promedmail.org	Cad Saude Publica	200100	2	30	0	FALSE	FALSE	1	Woodall JP
11426021	http://rheuma.bham.ac.uk	Rheumatology (Oxford)	200106	1	0	30	FALSE	FALSE	9	Young SP
11430172	http://www.cdc.gov/nip	Obstet Gynecol Clin North Am	200106	3	30	0	FALSE	FALSE	1	Sprabery LR
11430172	http://www.immunofacts.com	Obstet Gynecol Clin North Am	200106	1	0	30	FALSE	FALSE	1	Sprabery LR
11433032	http://www.bioinformatics.ucla.edu/HASDB	Nucleic Acids Res	200107	1	0	30	TRUE	FALSE	4	Lee C
11433039	http://transcriptome.ens.fr/ymgv/	Nucleic Acids Res	200107	3	30	0	FALSE	TRUE	3	Jacq C
11434848	http://www.generalpediatrics.com	Arch Pediatr Adolesc Med	200107	2	30	0	TRUE	FALSE	3	Johnson-West J
11435689	http://idefix.upr420.vjf.cnrs.fr/CARTO	Cytogenet Cell Genet	200100	1	0	30	FALSE	FALSE	5	Auffray C
11435412	http://cedar.genetics.soton.ac.uk/public_html/LDB2000.html	Genome Res	200107	1	0	30	TRUE	TRUE	5	Collins A
11435413	http://chlora.infobiogen.fr:1234/PHYTOPROT	Genome Res	200107	1	0	30	FALSE	FALSE	4	Risler JL
11438739	http://fusion.bu.edu	Proc Natl Acad Sci U S A	200107	1	0	30	FALSE	FALSE	3	DeLisi C
11442068	http://WWW.MDTF.ORG	J Digit Imaging	200106	1	0	30	TRUE	FALSE	6	Harnsberger HR
11444703	http://www.biology.colostate.edu/MicroMeasure	Genome	200106	1	30	0	TRUE	FALSE	1	Reeves A
11447670	http://www.cs.dal.ca/~macinnwj	Behav Res Methods Instrum Comput	200105	1	0	30	FALSE	FALSE	2	Taylor TL
11447673	http://www.genpsylab.unizh.ch	Behav Res Methods Instrum Comput	200105	1	0	30	TRUE	FALSE	1	Reips UD
11447679	http://web2-pc.uncc.edu/cogsci	Behav Res Methods Instrum Comput	200105	1	0	30	FALSE	FALSE	2	Van Wallendael L
11447680	http://www.psychgrad.org	Behav Res Methods Instrum Comput	200105	1	30	0	FALSE	FALSE	4	Devitto Z
11447681	http://www.psych.ucr.edu/avspeech/lab	Behav Res Methods Instrum Comput	200105	1	0	30	FALSE	FALSE	2	Rosenblum LD
11447685	http://www.psych.utah.edu/learn/statsampler.html	Behav Res Methods Instrum Comput	200105	1	30	0	FALSE	TRUE	2	Jensen GC
11452970	http://step.psy.cmu.edu	Behav Res Methods Instrum Comput	200105	1	27	3	TRUE	FALSE	5	Schneider W
11448878	http://argon.cshl.org/	Bioinformatics	200107	1	30	0	TRUE	FALSE	3	Zhang MQ
11448878	ftp://cshl.org/pub/science/mzhanglab/JTEF	Bioinformatics	200107	1	0	30	FALSE	FALSE	3
11448879	http://ural.wustl.edu	Bioinformatics	200107	1	30	0	TRUE	FALSE	2	Stormo GD
11448880	http://stateslab.wustl.edu/pub/helix/StructureList	Bioinformatics	200107	1	0	30	TRUE	FALSE	3	States DJ
11448882	http://www.bioinf.au.dk/rnadbtool/	Bioinformatics	200107	1	0	30	TRUE	TRUE	3	Knudsen B
11448884	http://www.mucosa.de/	Bioinformatics	200107	1	30	0	TRUE	FALSE	7	Schreiber S
11448885	http://www.cgr.ki.se/cgr/groups/sonnhammer/Blixem.html	Bioinformatics	200107	1	0	30	TRUE	FALSE	2	Sonnhammer EL
11448885	http://www.cgr.ki.se/cgr/MEDUSA	Bioinformatics	200107	1	0	30	TRUE	FALSE	2	Sonnhammer EL
11448885	ftp://ftp.cgr.ki.se/pub/prog/medusa	Bioinformatics	200107	1	0	30	FALSE	FALSE	2
11448887	http://mep.bio.psu.edu/adaptivevol.html	Bioinformatics	200107	1	0	30	TRUE	FALSE	3	Nei M
11448887	http://www.cib.nig.ac.jp/dda/yossuzuk/welcome.html	Bioinformatics	200107	1	0	30	TRUE	FALSE	3	Nei M
11448888	http://www.pal-project.org	Bioinformatics	200107	1	30	0	TRUE	FALSE	2	Strimmer K
11448889	http://www.fas.umontreal.ca/biol/casgrain/en/labo/t-rex	Bioinformatics	200107	2	29	1	TRUE	FALSE	1	Makarenkov V
11448890	http://www.charite.de/bioinformatics	Bioinformatics	200107	1	30	0	TRUE	FALSE	1	Mrowka R
11448243	http://www.raraf.org	Radiat Res	200108	1	29	1	FALSE	FALSE	5	Brenner DJ
11450970	http://www.nci.nih.gov/bip/	Acad Radiol	200107	1	30	0	FALSE	TRUE	4	Sullivan D
11449568	http://bopwww.biologie.uni-freiburg.de/~bioinfo/HBloX/html/index.html	J Mol Graph Model	200100	1	0	30	FALSE	FALSE	3	Schneider G
11450210	http://bcra.nci.nih.gov/brc/	CMAJ	200106	1	30	0	FALSE	FALSE	5
11434883	http://www.uta.fi/imt/bioinfo/Btkbase	Allergol Immunopathol (Madr)	200105	1	30	0	FALSE	FALSE	5	FontÃ¡n Casariego G
11454195	http://bio.lundberg.gu.se/medb/	Mol Microbiol	200107	1	0	30	FALSE	TRUE	2	Samuelsson T
11455609	http://o2.biol.uoa.gr/PRED-CLASS	Proteins	200108	1	0	30	TRUE	FALSE	3	Hamodrakas SJ
11457506	http://www.rgd.mcw.edu/RHMAPSERVER/	Brain Res Mol Brain Res	200107	2	30	0	FALSE	FALSE	6	Wackym PA
11456819	http://ellison.colorado.edu/phenyl	J Am Chem Soc	200103	1	0	30	FALSE	FALSE	7	Ellison GB
11459362	http://www.cdc.gov/nchstp/od/core-workgroup	AIDS Educ Prev	200106	1	30	0	FALSE	FALSE	4	Fichtner RR
11459620	http://www.ltp-program.com	J Neurosci Methods	200107	1	29	1	FALSE	FALSE	2	Collingridge GL
11438693	http://BrainGenomics.Princeton.edu	Proc Natl Acad Sci U S A	200107	1	30	0	FALSE	TRUE	10	Tsien JZ
11461020	http://www.cochranelibrary.com/clibhome/clib.htm	J Obstet Gynecol Neonatal Nurs	200107	1	0	30	FALSE	FALSE	1	Kardong-Edgren S
11464430	http://www.google.com	Am J Manag Care	200107	22	30	0	FALSE	FALSE	2	Peterson AM
11467230	http://www.hcfa.org	Healthc Financ Manage	200107	1	0	30	FALSE	FALSE	2	Farley DE
11468417	http://xray.bmc.uu.se/molray	Acta Crystallogr D Biol Crystallogr	200108	1	30	0	FALSE	FALSE	2	Jones TA
11471282	http://www.med.univ-rennes1.fr/etud/pharmaco	Presse Med	200106	1	30	0	TRUE	FALSE	9	Le Beux P
11472992	http://rana.lbl.gov/	Bioinformatics	200100	2	30	0	TRUE	FALSE	3	Eisen MB
11473004	http://www.ebi.ac.uk/~lappe/FoldPred/	Bioinformatics	200100	1	0	30	TRUE	FALSE	4	Holm L
11473007	http://www.ebi.ac.uk/~croning/coupling.html	Bioinformatics	200100	1	0	30	TRUE	TRUE	3	Croning MD
11473014	http://promoter.ics.uci.edu/BRNN-PRED/	Bioinformatics	200100	3	0	30	TRUE	FALSE	4	Casadio R
11473017	http://stl.wustl.edu/software/gibbsmap/	Bioinformatics	200100	1	0	30	TRUE	FALSE	3	Blackwell TW
11475385	http://www.hsph.harvard.edu/organizations/hcra/cuadatabase/intro.html	Med Decis Making	200107	1	0	30	FALSE	TRUE	5	Neumann PJ
11475327	http://elmo.ims.u-tokyo.ac.jp/GH/	DNA Res	200106	1	0	30	TRUE	TRUE	4	Nakai K
11474188	http://imprh.toulouse.inra.fr/	Cytogenet Cell Genet	200100	2	0	30	FALSE	FALSE	6	Yasue H
11476907	http://www.worldmarrow.org	Hum Immunol	200108	6	30	0	FALSE	FALSE	7	Noreen HJ
11477216	http://biophysics.biol.uoa.gr/OrienTM	Protein Eng	200106	1	0	30	TRUE	TRUE	3	Hamodrakas SJ
11483584	http://www.geneontology.org/	Genome Res	200108	24	30	0	TRUE	TRUE	1
11484380	http://www.simi.iss.it/trichinella/index.htm	Parasite	200106	1	0	30	FALSE	TRUE	6	De Giacomo M
11488571	http://aapm.org/medphys/resources/software/index.htm	Med Phys	200107	1	30	0	TRUE	FALSE	2	Locks SM
11491305	http://compel.bionet.nsc.ru/FunSite/SiteScan.html	J Mol Biol	200105	1	0	30	FALSE	FALSE	6	Zhang MQ
11491334	http://www/imv.kiev.ua/key/	Int J Syst Evol Microbiol	200107	1	0	30	FALSE	FALSE	3	Smirnov VV
11495148	http://www.ada.org	J Periodontol	200107	1	30	0	FALSE	FALSE	1
11495148	http://www.jcaho.org/standard/anesamb.html	J Periodontol	200107	1	0	30	FALSE	FALSE	1
11496192	http://www.wiredmd.com	Plast Reconstr Surg	200108	1	30	0	FALSE	FALSE	5	Dingman DL
11497002	ftp://PLASMA-FTP.uia.ac.be/private/imsas/	Fresenius J Anal Chem	200107	1	0	30	FALSE	FALSE	3
11498029	http://www.cryst.bbk.ac.uk/peptaibol	Biochem Soc Trans	200108	3	30	0	FALSE	TRUE	2	Wallace BA
11500563	http://plantst.sdsc.edu	Plant Physiol	200108	2	30	0	FALSE	TRUE	17	Guerinot ML
11501875	http://www.aadenet.org	J Am Diet Assoc	200108	1	0	30	FALSE	FALSE	3	Boucher J
11501875	http://www.nursingworld.org/ancc	J Am Diet Assoc	200108	1	30	0	FALSE	FALSE	3	Boucher J
11504012	http://www.artsci.wustl.edu/dbalota/labpub.html	Mem Cognit	200106	1	0	30	FALSE	FALSE	3	Cortese MJ
11504890	http://apicoplast.cis.upenn.edu/pclr/	Nucleic Acids Res	200108	1	0	30	FALSE	FALSE	3	Ungar LH
11508790	http://www.perso@curies.fr	J Endocrinol Invest	200107	1	0	30	FALSE	TRUE	1	Farid NR
11513743	http://jjj.biochem.sun.ac.za	Biochem J	200109	4	30	0	FALSE	FALSE	2	Botha FC
11519003	http://www.chirurgie.uni-wuerzburg.de	Zentralbl Chir	200108	1	30	0	FALSE	FALSE	5	Thiede A
11522104	http://biochem.roche.com	Clin Chem Lab Med	200107	1	30	0	FALSE	FALSE	8	Seidel D
11522919	http://kronos.biol.uoa.gr/~mariak/dbDNA.html	Protein Eng	200107	1	0	30	FALSE	TRUE	2	Hamodrakas SJ
11522920	http://www-cryst.bioc.cam.ac.uk/~sloop	Protein Eng	200107	1	0	30	FALSE	TRUE	2	Deane CM
11524368	http://intron.bic.nus.edu.sg/midb/midb.html	Bioinformatics	200108	1	0	30	TRUE	TRUE	3	de Souza SJ
11524370	http://www.rsc.anu.edu.au/~zsuzsa/suppl/matrices.html	Bioinformatics	200108	1	0	30	TRUE	FALSE	2	Torda AE
11524371	ftp://iole.swmed.edu/pub/al2co/	Bioinformatics	200108	1	29	1	FALSE	FALSE	2
11524372	http://www.cse.ucsc.edu/research/compbio/HMM-apps/T99-query.html	Bioinformatics	200108	1	30	0	TRUE	TRUE	2	Hu B
11524372	http://www.cse.ucsc.edu/research/compbio/HMM-apps/T99-tuneup.html	Bioinformatics	200108	1	30	0	TRUE	TRUE	2	Hu B
11524372	http://www.cse.ucsc.edu/research/compbio/sam/	Bioinformatics	200108	1	0	30	TRUE	TRUE	2	Hu B
11524373	http://www.bioinfo.tsinghua.edu.cn/SubLoc/	Bioinformatics	200108	1	0	30	TRUE	FALSE	2	Sun Z
11524374	http://www.cryst.bbk.ac.uk/~classlib/	Bioinformatics	200108	1	30	0	TRUE	FALSE	6	Moss DS
11524374	http://www.embl-ebi.ac.uk/FTP/index.html	Bioinformatics	200108	1	0	30	TRUE	FALSE	6	Moss DS
11524375	http://lgb.unige.ch/arlequin/	Bioinformatics	200108	1	0	30	TRUE	FALSE	2	Canzian F
11524375	ftp://xcsg.iarc.fr/cox/Genotype_Transposer/	Bioinformatics	200108	1	0	30	FALSE	FALSE	2
11524375	ftp://xcsg.iarc.fr/cox/Genotype&_Transposer/	Bioinformatics	200108	1	0	30	FALSE	FALSE	2
11524377	http://bioinformatics.well.ox.ac.uk/GRR	Bioinformatics	200108	1	0	30	TRUE	FALSE	4	Cardon LR
11524378	http://bioinformatics.iastate.edu/bioinformatics2go/mb/MuSeqBox.html	Bioinformatics	200108	1	0	30	TRUE	TRUE	2	Brendel V
11524379	http://www.sdsc.edu/pb/software.htm	Bioinformatics	200108	1	0	30	TRUE	TRUE	3	Sali A
11524379	http://guitar.rockefeller.edu/ModView/	Bioinformatics	200108	2	0	30	TRUE	TRUE	3	Sali A
11524379	http://guitar.rockefeller.edu/DBAli/	Bioinformatics	200108	1	0	30	TRUE	TRUE	3	Sali A
11524381	http://BioInfo.PL/meta/	Bioinformatics	200108	5	0	30	TRUE	FALSE	4	Rychlewski L
11524381	http://BioInfo.PL/services.html	Bioinformatics	200108	1	0	30	TRUE	FALSE	4	Rychlewski L
11524382	http://www.infobiosud.cnrs.fr/bioserver	Bioinformatics	200108	1	0	30	TRUE	FALSE	2	Labesse G
11524382	http://www.infobiosud.cnrs.fr/bioserver/hah1.html	Bioinformatics	200108	1	0	30	TRUE	FALSE	2	Labesse G
11524383	http://brahms.biology.rochester.edu/software.html	Bioinformatics	200108	1	0	30	TRUE	FALSE	2	Ronquist F
11524384	http://www.EMBLHeidelberg.de/~chenna/PySAT/sir.html	Bioinformatics	200108	1	0	30	TRUE	TRUE	1	Ramu C
11528558	http://www.kraniopharyngeom.com	Klin Padiatr	200107	3	30	0	FALSE	FALSE	12	Calaminus G
11534258	http://www.slrapls.org	Rheum Dis Clin North Am	200108	1	0	30	FALSE	FALSE	1	Merrill JT
11534258	http://www.lupus.org	Rheum Dis Clin North Am	200108	1	30	0	FALSE	FALSE	1	Merrill JT
11535655	http://www.ag.unr.edu/gf	J Hered	200107	1	29	1	FALSE	FALSE	2	Fernandez GC
11535656	http://web.hku.hk/~xxia/software/software.htm	J Hered	200107	1	0	30	TRUE	FALSE	2	Xie Z
11536334	http://alces.med.umn.edu/candida.html	Yeast	200109	1	0	30	FALSE	TRUE	7	Prasad R
11545267	http://www.biology.ucsd.edu/~yzhai/biotools.html	J Mol Microbiol Biotechnol	200110	1	30	0	FALSE	FALSE	2	Saier MH
11544189	http://bioinfo.mbb.yale.edu/what-is-it	Genome Res	200109	2	30	0	FALSE	FALSE	5	Gerstein M
11544202	http://soft.ice.mpg.de/sgp-1	Genome Res	200109	1	0	30	TRUE	TRUE	4	GuigÃ³ R
11544205	http://vessels.bwh.harvard.edu/software/Argus	Genome Res	200109	1	0	30	TRUE	TRUE	4	GarcÃ­a-CardeÃ±a G
11543635	http://www.sanger.ac.uk/HGP/Chr22	Genomics	200109	1	30	0	FALSE	FALSE	5	Pelletier J
11544449	http://www.asmanet.com	J Allergy Clin Immunol	200109	1	30	0	FALSE	FALSE	2	Chan-Yeung M
11548735	http://www.ucl.ac.uk/ncl	Neurology	200108	5	30	0	FALSE	FALSE	3	Philippart M
11545702	http://www.pups.org.uk	Philos Trans R Soc Lond B Biol Sci	200108	1	30	0	TRUE	TRUE	2	Hilgetag CC
11545705	http://www.fmridc.org	Philos Trans R Soc Lond B Biol Sci	200108	1	30	0	FALSE	TRUE	8	Gazzaniga MS
11549289	http://picsnp.org	Biochem Biophys Res Commun	200109	1	0	30	FALSE	TRUE	2	Fujita T
11551172	http://www.merops.ac.uk	J Struct Biol	200105	2	30	0	FALSE	TRUE	3	O'Brien EA
11555146	http://www.ana.unibe.ch/empact	J Microsc	200109	1	0	30	FALSE	FALSE	4	Eggli P
11556799	http://faculty.washington.edu/mandoli/vondassow	Planta	200108	1	0	30	FALSE	FALSE	3	Mandoli DF
11556161	http://www.psychokardiologie.de	Herz	200108	1	30	0	FALSE	FALSE	3	Zeiher AM
11557880	http://ecocyc.org	Science	200109	7	30	0	FALSE	TRUE	1	Karp PD
11560289	http://www.ama-assn.org/med-sci/pra/prahdr.htm	J Natl Med Assoc	200109	1	30	0	FALSE	FALSE	1	Hsia SH
11564894	http://www.esacp.org/acp/2001/22-4/hannen.htm	Anal Cell Pathol	200100	1	30	0	FALSE	FALSE	7	de Wilde PC
11564896	http://www.esacp.org/acp/2001/22-4/lenander.htm	Anal Cell Pathol	200100	1	30	0	FALSE	FALSE	7	Auer G
11564899	http://www.esacp.org/acp/2001/22-4/heiskanen.htm	Anal Cell Pathol	200100	1	30	0	FALSE	FALSE	7	Kallioniemi O
11567150	http://cci.lbl.gov/-rwgk/ccp4sw2001/	Acta Crystallogr D Biol Crystallogr	200110	1	0	30	FALSE	FALSE	2	Adams PD
11566202	http://www.jax.org/resources/documents/imr/	Physiol Behav	200108	2	0	30	FALSE	TRUE	4	Davisson MT
11566202	http://jaxmice.jax.org/index.shtml	Physiol Behav	200108	2	0	30	FALSE	TRUE	4	Davisson MT
11566208	http://www.dpwolfer.ch/wintrack	Physiol Behav	200108	1	30	0	TRUE	TRUE	4	Lipp HP
11567088	http://cubic.bioc.columbia.edu/genomes	Protein Sci	200110	1	0	30	TRUE	TRUE	2	Rost B
11569856	http://www.nist.gov/widps-co2	Fresenius J Anal Chem	200108	1	30	0	TRUE	FALSE	2	Lee JN
11570514	http://ygacmed.yale.edu/triples/triples.htm	Curr Genet	200108	1	0	30	FALSE	FALSE	4	Hohmann S
11572479	http://www.bio.nite.go.jp/E-home/genome_list-e.html/	DNA Res	200108	1	0	30	FALSE	TRUE	30	Kikuchi H
11575135	http://www.patienten-information.de	Z Arztl Fortbild Qualitatssich	200108	2	28	2	FALSE	FALSE	6	NachtigÃ¤ller C
11579466	http://www.biologia.uniba.it/rmc/	Genes Chromosomes Cancer	200111	1	30	0	FALSE	FALSE	7	Johnsen HE
11585311	http://www.ukl.uni-freiburg.de/aug/bach/fst/	Graefes Arch Clin Exp Ophthalmol	200108	1	30	0	FALSE	FALSE	4	Kommerell G
11587113	http://www.vrpain.com	Clin J Pain	200109	6	30	0	FALSE	FALSE	4	Sharar SR
11590097	http://www.biowiki.org/Handel	Bioinformatics	200109	1	0	30	TRUE	FALSE	2	Bruno WJ
11590097	http://www.fsf.org./copyleft/gpl.html	Bioinformatics	200109	1	30	0	TRUE	FALSE	2	Bruno WJ
11590098	http://www.genetics.wustl.edu/eddy/forester	Bioinformatics	200109	2	9	21	TRUE	TRUE	2	Eddy SR
11590100	http://cedar.genetics.soton.ac.uk/public_html/primer2.html	Bioinformatics	200109	1	30	0	TRUE	FALSE	3	Ye S
11590102	http://genome.nhgri.nih.gov/genemachine	Bioinformatics	200109	1	0	30	TRUE	FALSE	3	Baxevanis AD
11590102	http://genemachine.nhgri.nih.gov	Bioinformatics	200109	1	30	0	TRUE	FALSE	3	Baxevanis AD
11590102	http://genome.nhgri.nih.gov/genemachine/supplement/	Bioinformatics	200109	1	0	30	TRUE	FALSE	3	Baxevanis AD
11590103	http://www.lg.ndirect.co.uk/chroma	Bioinformatics	200109	1	0	30	TRUE	FALSE	2	Ponting CP
11590104	http://www.ebi.ac.uk/interpro/scan.html	Bioinformatics	200109	1	29	1	TRUE	TRUE	2	Apweiler R
11590104	ftp://ftp.ebi.ac.uk/pub/software/unix/iprscan/	Bioinformatics	200109	1	30	0	FALSE	FALSE	2
11590105	http://www.enzim.hu/hmmtop	Bioinformatics	200109	1	30	0	TRUE	FALSE	2	Simon I
11590106	ftp://ftp.mshri.on.ca/pub/TraDES/foldtraj/	Bioinformatics	200109	1	0	30	FALSE	FALSE	3
11590107	http://www.ebi.ac.uk/research/cgg/services/layout	Bioinformatics	200109	1	0	30	TRUE	FALSE	2	Ouzounis CA
11590108	http://bioinf.uta.fi/wml/welcome.wml	Bioinformatics	200109	1	30	0	TRUE	TRUE	4	Vihinen M
11590109	http://camda.duke.edu	Bioinformatics	200109	1	30	0	TRUE	FALSE	2	Lin SM
11590130	http://telethon.bio.unipd.it/bioinfo/IDEG6/	Hum Mol Genet	200109	1	24	6	TRUE	FALSE	3	Danieli GA
11591640	http://partslist.org/func	Genome Res	200110	1	30	0	FALSE	FALSE	2	Gerstein M
11591640	http://bioinfo.mbb.yale.edu/partslist/func	Genome Res	200110	1	30	0	FALSE	FALSE	2	Gerstein M
11591645	http://www.ncbi.nlm.nih.gov/geo/	Genome Res	200110	39	30	0	TRUE	FALSE	3	Innis JW
11591648	http://www.fas.harvard.edu/~junliu/TechRept/01folder/diseq_prog.tar.gz	Genome Res	200110	1	30	0	TRUE	FALSE	5	Risch N
11595300	http://www.who.int/infectious-disease-report/pages/ch1text.html	Immunol Lett	200111	1	0	30	FALSE	FALSE	3	O'Brien SJ
11598186	http://www-genome.stanford.edu/mec1	Mol Biol Cell	200110	1	30	0	FALSE	FALSE	6	Brown PO
11599028	http://www.tc.cornell.edu/CBIO/loopp	Proteins	200111	1	0	30	FALSE	TRUE	2	Elber R
11604700	http://www.internet2.edu	Stud Health Technol Inform	200100	1	30	0	FALSE	FALSE	4	Corbato S
11604700	http://www.ngi.gov/	Stud Health Technol Inform	200100	1	0	30	FALSE	FALSE	4	Corbato S
11604805	http://www.gtds.de	Stud Health Technol Inform	200100	1	30	0	FALSE	FALSE	4	Dudeck J
11605778	http://www.cdc.gov/nip/registry/nvac.htm	MMWR Recomm Rep	200110	1	0	30	FALSE	FALSE	0
11605967	http://base-peak.wiley.com/links/Resources/Educational_Resources/	J Am Soc Mass Spectrom	200110	1	30	0	FALSE	FALSE	1	Daughton CG
11641787	http://genome.mcgill.ca	Oncogene	200110	1	28	2	FALSE	FALSE	9	Mes-Masson AM
11668631	http://61.139.84.5/gopoly/	Hum Mutat	200111	1	0	30	FALSE	TRUE	9	Cotton RG
11668631	http://www.ncbi.nlm.nih.gov/LocusLink/refseq.html	Hum Mutat	200111	1	0	30	FALSE	TRUE	9	Cotton RG
11669215	http://parma.fhcrc.org/lgraf	Biol Blood Marrow Transplant	200100	1	0	30	FALSE	FALSE	3	Torok-Storb B
11672489	http://www.SOCIDROGALCOHOL.org	Addiction	200109	1	29	1	FALSE	FALSE	3	Torres MA
11673232	http://sullivan.bu.edu/~mfrith/cister.shtml	Bioinformatics	200110	1	30	0	TRUE	FALSE	3	Weng Z
11673234	http://jerry.cs.uga.edu/~wang/genefind.html	Bioinformatics	200110	1	0	30	TRUE	FALSE	5	Arnold J
11673236	http://golgi.ebi.ac.uk:8080/Spearmint/	Bioinformatics	200110	1	0	30	TRUE	TRUE	3	Apweiler R
11673238	http://www.zaik.uni-koeln.de/~schliep/ProtClust.html	Bioinformatics	200110	1	0	30	TRUE	TRUE	5	Schrader R
11673240	http://geometry.molmovdb.org	Bioinformatics	200110	1	30	0	TRUE	FALSE	3	Gerstein M
11673243	http://www.stat.washington.edu/fraley/mclust	Bioinformatics	200110	1	30	0	TRUE	FALSE	5	Ruzzo WL
11673243	http://www.cs.washington.edu/homes/kayee/model	Bioinformatics	200110	1	30	0	TRUE	FALSE	5	Ruzzo WL
11675023	http://www.dkfz.de/spec/linucs/	Carbohydr Res	200111	1	0	30	FALSE	TRUE	4	von der Lieth CW
11592975	http://www.s.kanazawa-u.ac.jp/phys/biophys/bmv_movie.htm	Proc Natl Acad Sci U S A	200110	1	30	0	FALSE	FALSE	6	Toda A
11606746	http://www.fruitfly.org/expression/immunity/	Proc Natl Acad Sci U S A	200110	1	30	0	FALSE	FALSE	4	Lemaitre B
11680200	http://www.lph.fgov.be/epidemio	Rev Med Brux	200109	1	0	30	FALSE	FALSE	1	Yane F
11678799	http://www.swmed.edu/home_pages/cancergene	Breast J	200107	1	0	30	TRUE	FALSE	1	Euhus DM
11680880	http://www.expasy.ch/tools/glycomod/	Proteomics	200102	1	30	0	TRUE	TRUE	3	Packer NH
11680893	http://toothprint.otago.ac.nz	Proteomics	200101	1	30	0	TRUE	TRUE	4	Stockwell PA
11680894	http://www.expasy.ch/ch2d/2d-index.html	Proteomics	200101	1	30	0	FALSE	TRUE	12	Hochstrasser DF
11693088	Http://www.officewebsite.com	Pract Proced Aesthet Dent	200108	1	30	0	FALSE	FALSE	1	Benjamin SD
11687802	http://www.uia.ac.be/dnalab/hhh	Nat Genet	200111	1	0	30	FALSE	FALSE	13	Petit C
11691851	http://www.dkfz-heidelberg.de/abt0840/whuber/rcc	Genome Res	200111	2	0	30	FALSE	FALSE	12	Poustka A
11691939	http://icb.mssm.edu/tissueinfo	Nucleic Acids Res	200111	1	0	30	FALSE	FALSE	2	Campagne F
11696397	http://www.env.go.jp/en/pol/speed98/sp98.html	Food Chem Toxicol	200112	1	0	30	FALSE	FALSE	7	Yamada T
11697765	http://www.gfhnrc.ars.usda.gov/fezn	Biol Trace Elem Res	200100	2	0	30	FALSE	FALSE	2	Zaslavsky B
11697258	http://www.mare.su.se	Ambio	200108	1	30	0	FALSE	FALSE	5	Stigebrandt A
11697290	http://www.diabetes-erkennen.de	MMW Fortschr Med	200110	1	22	8	FALSE	FALSE	1	Haslbeck M
11698264	http://www.meddean.luc.edu/lumen/DeptWebs/physio/bers.html	Am J Physiol Cell Physiol	200112	1	0	30	TRUE	FALSE	2	Bers DM
11698424	http://www.gene.ucl.ac.uk/nomenclature/genefamily/lilr.html	J Immunol	200111	1	0	30	FALSE	FALSE	5	Wilson MJ
11697896	http://www.partslist.org/powerlaw	J Mol Biol	200111	1	30	0	FALSE	FALSE	3	Gerstein M
11697912	http://stash.mrc-lmb.cam.ac.uk/SUPERFAMILY	J Mol Biol	200111	1	0	30	TRUE	FALSE	4	Chothia C
11698103	http://archive.bmn.com/supp/tips/tips2211a.html	Trends Pharmacol Sci	200111	1	0	30	FALSE	FALSE	2	Bourne HR
11699974	http://www.nidcr.nih.gov	J Dent Educ	200110	2	30	0	FALSE	FALSE	3	Thompson AM
11702115	http://www.nucmed-ulm.de	Eur J Nucl Med	200111	1	0	30	FALSE	TRUE	2	Kotzerke J
11705513	http://www.wma.net	Lancet	200110	1	30	0	FALSE	FALSE	3	Grady C
11707357	http://oto.wustl.edu/cochlea/	Hear Res	200112	2	30	0	FALSE	FALSE	6	Gewalt SL
11707780	http://mapmgr.roswellpark.org/mmQTX.html	Mamm Genome	200112	1	0	30	TRUE	FALSE	3	Meer JM
11708724	http://www.vepsy.com	Cyberpsychol Behav	200108	2	30	0	FALSE	TRUE	17	TroiaÃ±i R
11708727	http://www.USCAvatars.com/MMVR	Cyberpsychol Behav	200108	1	0	30	FALSE	FALSE	5	Noh JY
11714019	http://www.ivas.org	J Vet Med Sci	200110	1	30	0	FALSE	FALSE	5	Lin JH
11714019	http://www.komvet.at/ivadkom/vapsocs.htm	J Vet Med Sci	200110	1	30	0	FALSE	FALSE	5	Lin JH
11714913	http://www.doe-mbi.ucla.edu/mba	Protein Sci	200112	1	0	30	TRUE	TRUE	2	Eisenberg D
11716026	http://www.aahanet.org	J Am Anim Hosp Assoc	200111	2	30	0	TRUE	FALSE	2	Sisson DD
11715806	http://www.crash.lshtm.ac.uk	Rozhl Chir	200109	2	30	0	FALSE	FALSE	5	Yates DW
11717295	http://www.genome.ad.jp/kegg/expression	J Bacteriol	200112	2	30	0	FALSE	TRUE	7	Fujita Y
11720236	http://www.nesys.uio.no/Database	Anat Embryol (Berl)	200110	1	30	0	TRUE	TRUE	4	Bjaalie JG
11720236	http://www.cerebellum.org	Anat Embryol (Berl)	200110	1	30	0	TRUE	TRUE	4	Bjaalie JG
11721536	http://www.cofc.edu/~marcellm/testaw.htm	Downs Syndr Res Pract	200110	1	0	30	FALSE	FALSE	2	Falls AL
11724728	http://wwwmgs.bionet.nsc.ru/mgs/programs/recon/	Bioinformatics	200111	3	8	22	TRUE	FALSE	4	Podkolodny NL
11724729	http://www.anchorgen.com/pro_gen/pro_gen.html	Bioinformatics	200111	1	0	30	TRUE	FALSE	3	Mironov AA
11724731	http://www.rtc.riken.go.jp/jouhou/pronit/pronit.html	Bioinformatics	200111	1	0	30	TRUE	TRUE	7	Sarai A
11724732	http://wwwmgs.bionet.nsc.ru/programs/CRASP/	Bioinformatics	200111	1	0	30	TRUE	FALSE	3	Kolchanov NA
11724733	http://www.gwer.ch/proteinstructure/mdb	Bioinformatics	200111	1	0	30	TRUE	TRUE	3	Peitsch MC
11724733	http://pdb.rutgers.edu/mmcif/	Bioinformatics	200111	1	30	0	TRUE	TRUE	3	Peitsch MC
11724734	http://transpath.gbf.de	Bioinformatics	200111	1	0	30	TRUE	TRUE	6	Wingender E
11724737	http://www.imb.ac.ru/compbio/basio	Bioinformatics	200111	1	0	30	TRUE	FALSE	4	Tumanyan VG
11724738	http://ural.wustl.edu/~lif/probe.pl	Bioinformatics	200111	1	0	30	TRUE	TRUE	2	Stormo GD
11727174	http://not-2-late.com	Semin Reprod Med	200112	1	30	0	FALSE	FALSE	6	Shochet T
11731507	http://www.genelynx.org	Genome Res	200112	1	0	30	TRUE	TRUE	3	Wasserman WW
11732959	http://www.northernlight.com	Arch Pediatr Adolesc Med	200112	1	29	1	FALSE	FALSE	1	Johnson KB
11816926	http://www.labinfo.dk	Ugeskr Laeger	200111	1	30	0	FALSE	TRUE	4	Bruunshuus I
11760706	http://www.apic.org	AAOHN J	200111	3	30	0	FALSE	FALSE	3	Daniell W
11760706	http://www.CDC.gov/ncidod/hip	AAOHN J	200111	1	30	0	FALSE	FALSE	3	Daniell W
11762403	http://www.biblio.tu-bs/de/wbi	Hist Med Vet	200100	1	0	30	FALSE	FALSE	1	Mathijsen A
11763077	http://www.CAEAL.ca	Analyst	200111	1	30	0	FALSE	FALSE	3	Matchuk L
11763203	http://www.sf-36.com/test	Qual Life Res	200100	1	0	30	TRUE	FALSE	2	Kosinski M
11737411	http://www.bhiva.org	HIV Med	200110	2	30	0	FALSE	FALSE	13
11739772	http://mic.sgmjournals.org	Microbiology	200112	1	30	0	FALSE	FALSE	4	Silver S
11739772	http://www.uic.edu/depts/mcmi/individual/gupta/index.htm	Microbiology	200112	1	0	30	FALSE	FALSE	4	Silver S
11735304	http://www.ncbi.gov/genome/seq.cgi	Mol Cell Probes	200110	1	0	30	FALSE	TRUE	9	Kang S
11737641	http://www.pasteur.fr/recherche/unites/RIF/transcriptdata/	Mol Microbiol	200111	1	30	0	FALSE	FALSE	10	Brown AJ
11743114	http://www.gartenbau.uni-hannover.de/genetik/AMPP	Plant Physiol	200112	1	30	0	FALSE	FALSE	5	Braun HP
11746235	http://mendel.imp.univie.ac.at/SEQUENCES/TEMS/	Bioessays	200112	1	30	0	TRUE	FALSE	2	Eisenhaber F
11746756	http://web.uvic.ca/-bioweb/laj.html	Environ Mol Mutagen	200100	1	0	30	FALSE	TRUE	4	Glickman BW
11743721	http://www.cgb.ki.se/inparanoid/	J Mol Biol	200112	1	0	30	TRUE	FALSE	3	Sonnhammer EL
11743722	http://www.bioinfo.mbb.yale.edu/expression/cluster	J Mol Biol	200112	1	0	30	TRUE	FALSE	5	Gerstein M
11743722	http://www.genecensus.org/expression/cluster	J Mol Biol	200112	1	30	0	TRUE	FALSE	5	Gerstein M
11765562	http://www.hospvd.ch/quality/foqual	Rev Med Suisse Romande	200111	1	0	30	FALSE	FALSE	3	Wasserfallen JB
11765562	http://www.hospvd.ch/swiss-noso	Rev Med Suisse Romande	200111	1	0	30	FALSE	FALSE	3	Wasserfallen JB
11748843	http://www.x-ald.nl	Hum Mutat	200112	1	30	0	FALSE	TRUE	9	Moser HW
11748847	http://www.mutations2001.bled.si	Hum Mutat	200112	1	30	0	FALSE	FALSE	2	Glavac D
11768659	http://www.BioTechniques.com	Biotechniques	200112	3	30	0	TRUE	TRUE	3	Miserez AR
11753916	http://www.unifr.ch/sgahe/snga.html	Anat Rec	200112	1	30	0	FALSE	FALSE	6	Fasel JD
11753916	http://www.heartlab.org	Anat Rec	200112	1	0	30	FALSE	FALSE	6	Fasel JD
11753916	http://www.vascular-international.org	Anat Rec	200112	1	30	0	FALSE	FALSE	6	Fasel JD
11753916	http://www.elastrat.com	Anat Rec	200112	1	30	0	FALSE	FALSE	6	Fasel JD
11751217	http://www.tigr.org/softlab	Bioinformatics	200112	1	30	0	TRUE	FALSE	2	Holmes MH
11751218	http://micro-gen.ouhsc.edu/	Bioinformatics	200112	1	30	0	TRUE	FALSE	3	Daniels CJ
11751218	http://www.biosci.ohio-state.edu/~ray/bioinformatics/tricross.html	Bioinformatics	200112	1	30	0	TRUE	FALSE	3	Daniels CJ
11751219	http://www.esat.kuleuven.ac.be/~thijs/Work/MotifSampler.html	Bioinformatics	200112	1	0	30	TRUE	FALSE	7	Moreau Y
11751221	http://dir.niehs.nih.gov/microarray/datamining	Bioinformatics	200112	1	0	30	TRUE	FALSE	4	Pedersen LG
11751223	http://telethon.bio.unipd.it/GETProfiles/	Bioinformatics	200112	1	24	6	TRUE	FALSE	4	Danieli GA
11751225	http://bibiserv.techfak.uni-bielefeld.de/mcope/	Bioinformatics	200112	1	0	30	TRUE	FALSE	3	Giegerich R
11751226	http://mendel.imp.univie.ac.at/taxonomy/	Bioinformatics	200112	1	0	30	TRUE	TRUE	4	Eisenhaber F
11751226	http://mendel.imp.univie.ac.at/taxonomy/help.html	Bioinformatics	200112	1	0	30	TRUE	TRUE	4	Eisenhaber F
11751228	http://www.mpimp-golm.mpg.de/fiehn/projekte/data-mining-e.html	Bioinformatics	200112	1	0	30	TRUE	FALSE	4	Fiehn O
11751229	http://www-mig.versailles.inra.fr/bdsi/SPiD	Bioinformatics	200112	1	0	30	TRUE	TRUE	4	BessiÃ¨res P
11751230	http://murphylab.web.cmu.edu/software	Bioinformatics	200112	8	30	0	TRUE	FALSE	2	Murphy RF
11751232	http://www.pasteur.fr/recherche/unites/neubiomol/meltinghome.html	Bioinformatics	200112	1	0	30	TRUE	FALSE	1	Le NovÃ¨re N
11751232	http://bioweb.pasteur.fr/seqanal/interfaces/melting.html	Bioinformatics	200112	1	29	1	TRUE	FALSE	1	Le NovÃ¨re N
11751233	http://www.progenetix.net	Bioinformatics	200112	1	30	0	TRUE	FALSE	2	Cleary ML
11751234	http://outbreak.ceid.ox.ac.uk/software.htm	Bioinformatics	200112	1	30	0	TRUE	FALSE	4	Maiden MC
11751235	ftp://cshl.org/pub/science/mzhanglab/theresa/	Bioinformatics	200112	1	0	30	FALSE	FALSE	2
11751236	http://hits.isb-sib.ch/~tjunier/mmsearch/doc	Bioinformatics	200112	1	0	30	TRUE	TRUE	3	Bucher P
11751236	ftp://ftp.isrec.isb-sib.ch/pub/software/unix/mmsearch-1.0.tar.gz	Bioinformatics	200112	1	30	0	FALSE	FALSE	3
11751237	http://www.imtech.res.in/raghava/propred/	Bioinformatics	200112	1	30	0	TRUE	FALSE	2	Raghava GP
11751237	http://www.imtech.res.in/raghava/propred/page3.html	Bioinformatics	200112	1	30	0	TRUE	FALSE	2	Raghava GP
11751238	http://www.membraneproteins.org/TMCompare	Bioinformatics	200112	1	0	30	TRUE	FALSE	3	Mullins JG
11751239	http://BioInfo.PL/ToolShop/	Bioinformatics	200112	1	0	30	TRUE	FALSE	1	Rychlewski L
11751240	http://cubic.bioc.columbia.edu/eva	Bioinformatics	200112	2	0	30	TRUE	FALSE	9	Rost B
11751241	http://www.megasoftware.net	Bioinformatics	200112	6	30	0	TRUE	FALSE	4	Nei M
11751242	http://www.ism.ac.jp/~shimo/	Bioinformatics	200112	1	30	0	TRUE	FALSE	2	Hasegawa M
11751476	http://www.ncbi.nlm.gov/SAGE	Clin Cancer Res	200112	1	0	30	FALSE	TRUE	13	Hruban RH
11752429	http://theory.lcs.mit.edu/betawrap	Proc Natl Acad Sci U S A	200112	1	30	0	FALSE	TRUE	5	Berger B
11770220	http://www.pneumonet.it/ripid	Monaldi Arch Chest Dis	200108	1	30	0	FALSE	FALSE	15
11771141	http://wwwmgs.bionet.nsc.ru/mgs/dbase/LCR/	Mol Biol (Mosk)	200111	1	0	30	FALSE	TRUE	3	PodkolodnyÄ­ NL
11771143	http://www.sgi.sscc.ru/mgs/programs/multalig/	Mol Biol (Mosk)	200111	1	0	30	FALSE	FALSE	8	Kolchanov NA
11771145	http://wwwmgs.bionet.nsc.ru/mgs/programs/argo	Mol Biol (Mosk)	200111	1	8	22	FALSE	FALSE	2	Vitiaev EE
11771128	http://wwwmgs.bionet.nsc.ru/mgs/dbases/trsig/	Mol Biol (Mosk)	200111	1	8	22	FALSE	FALSE	8	Kolchanov NA
11771131	http://wwwmgs.bionet.nsc.ru/mgs/gnw/genenet/	Mol Biol (Mosk)	200111	2	8	22	FALSE	TRUE	1	Stepanenko IL
11771138	http://molbiol.edu.ru	Mol Biol (Mosk)	200111	1	30	0	FALSE	TRUE	4	Krasnov AN
11773596	http://www.hugeindex.org	Physiol Genomics	200112	3	30	0	FALSE	FALSE	23	Gullans SR
11787392	http://enviRN.umaryland.edu	Am Nurse	200111	1	30	0	FALSE	FALSE	0
11791936	http://www.occupationalhearingloss.com	J Am Acad Audiol	200111	1	30	0	TRUE	FALSE	1	Kavanagh KT
11791351	http://www.unaids.org	Acta Microbiol Immunol Hung	200100	3	30	0	FALSE	FALSE	2	FenyÃ¶ EM
11791127	http://www.med.rug.nl/mdl/humanabc.htm	Breast Cancer	200100	1	0	30	FALSE	FALSE	8	Kitajima M
11791127	http://www.gene.ucl.ac.uk/nomenclature/genefamily/abc.html	Breast Cancer	200100	1	0	30	FALSE	FALSE	8	Kitajima M
11791238	http://www.doubletwist.com/	Genome Inform	200100	1	30	0	TRUE	TRUE	4	Rafalski A
11791240	http://www.methylome.jp/DNAinsight/	Genome Inform	200100	1	0	30	TRUE	TRUE	3	Watanabe Y
11794835	http://www.critpath.org/msphpa/privacy	Health Care Anal	200100	1	30	0	FALSE	FALSE	1	Gostin LO
11797455	http://www.almaz.comlnobe/medicine/medicine	Srp Arh Celok Lek	200107	1	0	30	FALSE	FALSE	2	Biro G
11802591	http://www.ahrq.gov	Pharmacoepidemiol Drug Saf	200108	3	30	0	FALSE	TRUE	1	Bosco L
11803798	http://www.medixx.ch	Rev Med Suisse Romande	200112	1	22	8	FALSE	FALSE	1	Jeannot JG
11806506	http://www.cardiovision2020.org	Keio J Med	200112	1	30	0	FALSE	FALSE	2	Wu LA
11812264	http://www.bindingdb.org	Comb Chem High Throughput Screen	200112	2	30	0	TRUE	TRUE	3	Gilson MK
11822635	http://nccam.nih.gov	J Altern Complement Med	200100	3	30	0	FALSE	FALSE	1	Harlan WR
11824605	http://www3.btk.utu.fi:8080/Genomics/Proteomics/Database	Electrophoresis	200112	1	0	30	FALSE	TRUE	6	Lahesmaa R
11824210	http://www.the-aps.org/education/MedPhysObj/medcor.htm	Adv Physiol Educ	200112	1	0	30	FALSE	FALSE	1	Carroll RG
11826511	http://www.sifo.it	Pharm World Sci	200112	1	30	0	FALSE	TRUE	10	Zeuli L
11835481	http://PredictionCenter.llnl.gov/casp4	Proteins	200100	1	0	30	FALSE	FALSE	1	Venclovas C
11843365	http://www.iaea.org/programmes/nahunet/e4/nmrm/index.htm	Radiat Prot Dosimetry	200100	1	0	30	FALSE	TRUE	1	Holmes L
11847735	http://www.nccam.nih.gov	Gastroenterol Nurs	200103	1	30	0	FALSE	FALSE	1	Giese LA
11853317	http://www.kazusa.or.jp/lotus/	DNA Res	200112	6	30	0	FALSE	FALSE	18	Harada K
11865759	http://www4.umdnj.edu/chlibweb	Med Ref Serv Q	200100	1	0	30	FALSE	FALSE	2	Miller B
11887399	http://gowhite.ans.msu.edu	Acta Vet Scand	200100	1	0	30	FALSE	TRUE	5	Coussens PM
11892935	http://www.enbrelinfo.com	Curr Opin Investig Drugs	200112	1	30	0	FALSE	FALSE	1	Pugsley MK
11894417	http://www.pathologie-online.de	Verh Dtsch Ges Pathol	200100	1	30	0	TRUE	FALSE	2	HÃ¼bner JH
11894751	http://www.flair-flow.com	Nutr Metab Cardiovasc Dis	200108	1	30	0	FALSE	FALSE	1	Gormley R
11908756	http://www.bioinformatics.ucla.edu/snp/obesity	Pharmacogenomics J	200100	1	0	30	FALSE	TRUE	5	Lee CJ
11903432	http://www4.ncbi.nlm.nih.gov/PubMed/	Emerg Med (Fremantle)	200112	1	0	30	FALSE	TRUE	3	Georgakas C
11917380	http://www.le-pmsi.fr	J Gynecol Obstet Biol Reprod (Paris)	200111	1	30	0	FALSE	TRUE	4	Lansac J
11922404	http://www.headachetest.com	Curr Med Res Opin	200100	1	0	30	FALSE	FALSE	1	Dowson AJ
11922404	http://www.amlhealthy.com	Curr Med Res Opin	200100	1	0	30	FALSE	FALSE	1	Dowson AJ
11922602	http://semele.anu.edu.au/2d/2d.html	Proteomics	200111	2	0	30	FALSE	TRUE	6	Rolfe BG
11954067	http://urology.jhu.edu/	Comput Aided Surg	200100	1	30	0	FALSE	FALSE	1	Stoianovici D
12004741	http://www.evidencebasednursing.com	Evid Based Nurs	200107	1	30	0	FALSE	FALSE	1	King S
12024944	http://www.Pathoindia.com	Indian J Pathol Microbiol	200107	1	30	0	FALSE	FALSE	6	La Rosa FG
11987160	http://www.bind.ca	Biopolymers	200100	1	30	0	TRUE	TRUE	3	Hogue CW
11987160	ftp://ftp.bind.ca/DB/MMDBBind	Biopolymers	200100	1	0	30	FALSE	FALSE	3
12082292	http://www.esacp.org/acp/2001/23-3,4/davidson.htm	Anal Cell Pathol	200100	1	30	0	FALSE	FALSE	1	Davidson B
12082294	http://www.esacp.org/acp/2001/23-3,4/mello.htm	Anal Cell Pathol	200100	1	30	0	FALSE	FALSE	4	Russo J
12098858	http://www.terra.com.br	Rev Bras Enferm	200110	1	30	0	FALSE	FALSE	5	Mendes IA
12102405	http://journals.wiley.com/	Bull Hosp Jt Dis	200100	1	30	0	FALSE	FALSE	2	Koval KJ
12109242	http://www.yahoo.co.kr	Asia Pac J Public Health	200100	1	30	0	FALSE	FALSE	2	Mee-Kyung S
12109242	http://www.lycos.co.kr	Asia Pac J Public Health	200100	1	29	1	FALSE	FALSE	2	Mee-Kyung S
12109242	http://www.empas.co.kr	Asia Pac J Public Health	200100	1	30	0	FALSE	FALSE	2	Mee-Kyung S
12109242	http://www.naver.com	Asia Pac J Public Health	200100	1	30	0	FALSE	FALSE	2	Mee-Kyung S
12120221	http://www.pancreas.org	Pancreatology	200100	2	30	0	FALSE	TRUE	9	Whitcomb DC
12235791	http://www.physiol.m.u-tokyo.ac.jp/	Rinsho Shinkeigaku	200112	1	30	0	FALSE	FALSE	1	Miyashita Y
11299044	http://minisatellites.u-psud.fr	BMC Microbiol	200100	2	0	30	FALSE	TRUE	10	Vergnaud G
12324707	http://biobase.biotech.kth.se/thp1a	Pathobiology	200100	1	0	30	TRUE	TRUE	7	Odeberg J
12448977	http://mars.jpl.nasa.gov	Astrobiology	200100	1	30	0	FALSE	FALSE	3	Naderi FM
12580170	http://www.hschange.org	Data Bull (Cent Stud Health Syst Change)	200109	3	30	0	FALSE	FALSE	0
12805670	http://www.cdpr.ca.gov/dprdatabase.htm	ScientificWorldJournal	200105	1	30	0	FALSE	TRUE	3	McConnell L
12843453	http://www.mgu.har.mrc.ac.uk/imprinting/implink.html	Methods Mol Biol	200100	1	0	30	FALSE	FALSE	5	Walter J
12964224	http://www.go2net.com	J Wound Care	200102	1	30	0	FALSE	FALSE	4	Banwell PE
14574016	http://facd.uicc.org	Fam Cancer	200100	1	0	30	TRUE	TRUE	2	Burger GT
11591214	http://genetics.hpi.uni-hamburg.de/FOUNTAIN.html	BMC Bioinformatics	200100	1	0	30	TRUE	TRUE	2	Prill F
11667947	http://www.biodas.org/	BMC Bioinformatics	200100	1	29	1	TRUE	FALSE	5	Stein L
14600965	http://www.homolka.cz/nm	Nucl Med Rev Cent East Eur	200100	2	0	30	TRUE	FALSE	4	BelohlÃ¡vek O
14960907	http://www.uwcm.ac.uk/uwcm/mg/fidd/	Community Genet	200100	2	0	30	FALSE	TRUE	4	Palmer SR
[truncated: 23,043 more rows]
